# Supplementary material for: Progression of radial tears in L5-S1 intervertebral disc depends on location and type of movements: An in-silico study
Source: PLoS One. 2026 Jun 30;21(6):e0352680. doi: 10.1371/journal.pone.0352680 (PMC13318002; doi:10.1371/journal.pone.0352680)
Supplement: S1 File — (ZIP) [file pone.0352680.s001.zip]

Archive with 3 entries (3 files):
- Results for Moderate Degeneration.csv
- Results.csv
- Results for Mild Degeneration.csv
