# Supplementary material for: Progression of radial tears in L5-S1 intervertebral disc depends on location and type of movements: An in-silico study
Source: PLoS One. 2026 Jun 30;21(6):e0352680. doi: 10.1371/journal.pone.0352680 (PMC13318002; doi:10.1371/journal.pone.0352680)
Supplement: S1 File — (ZIP) [file pone.0352680.s001.zip › Results for Moderate Degeneration.csv]

ODB Name	Step	Frame	Part Instance Name	Node Label	X	Y	Z	Section Name	Material Name	Section Point	S-Tresca
D:/Private/VS/ODB for radial tear paper/Moderate/AnteriorShortRadialTearExt.odb	Step-1	Increment 24: Step Time = 1.000	Short anterior radial tear-1	1110127	-2.84630	-10.8789	-48.0323	NA	NA		626.773E-03
D:/Private/VS/ODB for radial tear paper/Moderate/AnteriorShortRadialTearExt.odb	Step-1	Increment 24: Step Time = 1.000	Short anterior radial tear-1	1110128	-2.84204	-11.6450	-48.4596	NA	NA		665.671E-03
D:/Private/VS/ODB for radial tear paper/Moderate/AnteriorShortRadialTearExt.odb	Step-1	Increment 24: Step Time = 1.000	Short anterior radial tear-1	1110156	-2.83429	-13.1439	-49.3746	NA	NA		711.217E-03
D:/Private/VS/ODB for radial tear paper/Moderate/AnteriorShortRadialTearExt.odb	Step-1	Increment 24: Step Time = 1.000	Short anterior radial tear-1	1110159	-2.83802	-11.6607	-49.9830	NA	NA		664.853E-03
D:/Private/VS/ODB for radial tear paper/Moderate/AnteriorShortRadialTearExt.odb	Step-1	Increment 24: Step Time = 1.000	Short anterior radial tear-1	1110482	-2.85172	-10.1119	-47.6237	NA	NA		654.973E-03
D:/Private/VS/ODB for radial tear paper/Moderate/AnteriorShortRadialTearExt.odb	Step-1	Increment 24: Step Time = 1.000	Short anterior radial tear-1	1110483	-3.01735	-9.33292	-47.2400	NA	NA		989.294E-03
D:/Private/VS/ODB for radial tear paper/Moderate/AnteriorShortRadialTearExt.odb	Step-1	Increment 24: Step Time = 1.000	Short anterior radial tear-1	1111049	-2.99149	-13.9159	-49.8387	NA	NA		765.904E-03
D:/Private/VS/ODB for radial tear paper/Moderate/AnteriorShortRadialTearExt.odb	Step-1	Increment 24: Step Time = 1.000	Short anterior radial tear-1	1112334	-3.14536	-10.1152	-47.6281	NA	NA		640.112E-03
D:/Private/VS/ODB for radial tear paper/Moderate/AnteriorShortRadialTearExt.odb	Step-1	Increment 24: Step Time = 1.000	Short anterior radial tear-1	1112355	-3.12794	-13.1472	-49.3789	NA	NA		704.322E-03
D:/Private/VS/ODB for radial tear paper/Moderate/AnteriorShortRadialTearExt.odb	Step-1	Increment 24: Step Time = 1.000	Short anterior radial tear-1	1112356	-3.13141	-12.4141	-48.9209	NA	NA		681.854E-03
D:/Private/VS/ODB for radial tear paper/Moderate/AnteriorShortRadialTearExt.odb	Step-1	Increment 24: Step Time = 1.000	Short anterior radial tear-1	1112379	-3.13436	-10.9097	-49.5143	NA	NA		652.741E-03
D:/Private/VS/ODB for radial tear paper/Moderate/AnteriorShortRadialTearExt.odb	Step-1	Increment 24: Step Time = 1.000	Short anterior radial tear-1	1112384	-3.13995	-10.8822	-48.0367	NA	NA		628.886E-03
ODB Name	Step	Frame	Part Instance Name	Node Label	X	Y	Z	Section Name	Material Name	Section Point	S-Tresca
D:/Private/VS/ODB for radial tear paper/Moderate/AnteriorShortRadialTearFlex.odb	Step-1	Increment 21: Step Time = 1.000	Short anterior radial tear-1	1110127	-2.84630	-10.8789	-48.0323	NA	NA		620.405E-03
D:/Private/VS/ODB for radial tear paper/Moderate/AnteriorShortRadialTearFlex.odb	Step-1	Increment 21: Step Time = 1.000	Short anterior radial tear-1	1110128	-2.84204	-11.6450	-48.4596	NA	NA		648.191E-03
D:/Private/VS/ODB for radial tear paper/Moderate/AnteriorShortRadialTearFlex.odb	Step-1	Increment 21: Step Time = 1.000	Short anterior radial tear-1	1110156	-2.83429	-13.1439	-49.3746	NA	NA		672.638E-03
D:/Private/VS/ODB for radial tear paper/Moderate/AnteriorShortRadialTearFlex.odb	Step-1	Increment 21: Step Time = 1.000	Short anterior radial tear-1	1110159	-2.83802	-11.6607	-49.9830	NA	NA		689.165E-03
D:/Private/VS/ODB for radial tear paper/Moderate/AnteriorShortRadialTearFlex.odb	Step-1	Increment 21: Step Time = 1.000	Short anterior radial tear-1	1110482	-2.85172	-10.1119	-47.6237	NA	NA		764.870E-03
D:/Private/VS/ODB for radial tear paper/Moderate/AnteriorShortRadialTearFlex.odb	Step-1	Increment 21: Step Time = 1.000	Short anterior radial tear-1	1110483	-3.01735	-9.33292	-47.2400	NA	NA		728.141E-03
D:/Private/VS/ODB for radial tear paper/Moderate/AnteriorShortRadialTearFlex.odb	Step-1	Increment 21: Step Time = 1.000	Short anterior radial tear-1	1111049	-2.99149	-13.9159	-49.8387	NA	NA		650.407E-03
D:/Private/VS/ODB for radial tear paper/Moderate/AnteriorShortRadialTearFlex.odb	Step-1	Increment 21: Step Time = 1.000	Short anterior radial tear-1	1112334	-3.14536	-10.1152	-47.6281	NA	NA		749.408E-03
D:/Private/VS/ODB for radial tear paper/Moderate/AnteriorShortRadialTearFlex.odb	Step-1	Increment 21: Step Time = 1.000	Short anterior radial tear-1	1112355	-3.12794	-13.1472	-49.3789	NA	NA		676.728E-03
D:/Private/VS/ODB for radial tear paper/Moderate/AnteriorShortRadialTearFlex.odb	Step-1	Increment 21: Step Time = 1.000	Short anterior radial tear-1	1112356	-3.13141	-12.4141	-48.9209	NA	NA		677.512E-03
D:/Private/VS/ODB for radial tear paper/Moderate/AnteriorShortRadialTearFlex.odb	Step-1	Increment 21: Step Time = 1.000	Short anterior radial tear-1	1112379	-3.13436	-10.9097	-49.5143	NA	NA		657.205E-03
D:/Private/VS/ODB for radial tear paper/Moderate/AnteriorShortRadialTearFlex.odb	Step-1	Increment 21: Step Time = 1.000	Short anterior radial tear-1	1112384	-3.13995	-10.8822	-48.0367	NA	NA		624.093E-03
ODB Name	Step	Frame	Part Instance Name	Node Label	X	Y	Z	Section Name	Material Name	Section Point	S-Tresca
D:/Private/VS/ODB for radial tear paper/Moderate/AnteriorShortRadialTearLeftLat.odb	Step-1	Increment 18: Step Time = 1.000	Short anterior radial tear-1	1110127	-2.84630	-10.8789	-48.0323	NA	NA		135.381E-03
D:/Private/VS/ODB for radial tear paper/Moderate/AnteriorShortRadialTearLeftLat.odb	Step-1	Increment 18: Step Time = 1.000	Short anterior radial tear-1	1110128	-2.84204	-11.6450	-48.4596	NA	NA		155.358E-03
D:/Private/VS/ODB for radial tear paper/Moderate/AnteriorShortRadialTearLeftLat.odb	Step-1	Increment 18: Step Time = 1.000	Short anterior radial tear-1	1110156	-2.83429	-13.1439	-49.3746	NA	NA		242.047E-03
D:/Private/VS/ODB for radial tear paper/Moderate/AnteriorShortRadialTearLeftLat.odb	Step-1	Increment 18: Step Time = 1.000	Short anterior radial tear-1	1110159	-2.83802	-11.6607	-49.9830	NA	NA		206.870E-03
D:/Private/VS/ODB for radial tear paper/Moderate/AnteriorShortRadialTearLeftLat.odb	Step-1	Increment 18: Step Time = 1.000	Short anterior radial tear-1	1110482	-2.85172	-10.1119	-47.6237	NA	NA		234.147E-03
D:/Private/VS/ODB for radial tear paper/Moderate/AnteriorShortRadialTearLeftLat.odb	Step-1	Increment 18: Step Time = 1.000	Short anterior radial tear-1	1110483	-3.01735	-9.33292	-47.2400	NA	NA		403.204E-03
D:/Private/VS/ODB for radial tear paper/Moderate/AnteriorShortRadialTearLeftLat.odb	Step-1	Increment 18: Step Time = 1.000	Short anterior radial tear-1	1111049	-2.99149	-13.9159	-49.8387	NA	NA		318.893E-03
D:/Private/VS/ODB for radial tear paper/Moderate/AnteriorShortRadialTearLeftLat.odb	Step-1	Increment 18: Step Time = 1.000	Short anterior radial tear-1	1112334	-3.14536	-10.1152	-47.6281	NA	NA		340.551E-03
D:/Private/VS/ODB for radial tear paper/Moderate/AnteriorShortRadialTearLeftLat.odb	Step-1	Increment 18: Step Time = 1.000	Short anterior radial tear-1	1112355	-3.12794	-13.1472	-49.3789	NA	NA		196.947E-03
D:/Private/VS/ODB for radial tear paper/Moderate/AnteriorShortRadialTearLeftLat.odb	Step-1	Increment 18: Step Time = 1.000	Short anterior radial tear-1	1112356	-3.13141	-12.4141	-48.9209	NA	NA		103.348E-03
D:/Private/VS/ODB for radial tear paper/Moderate/AnteriorShortRadialTearLeftLat.odb	Step-1	Increment 18: Step Time = 1.000	Short anterior radial tear-1	1112379	-3.13436	-10.9097	-49.5143	NA	NA		133.008E-03
D:/Private/VS/ODB for radial tear paper/Moderate/AnteriorShortRadialTearLeftLat.odb	Step-1	Increment 18: Step Time = 1.000	Short anterior radial tear-1	1112384	-3.13995	-10.8822	-48.0367	NA	NA		227.700E-03
ODB Name	Step	Frame	Part Instance Name	Node Label	X	Y	Z	Section Name	Material Name	Section Point	S-Tresca
D:/Private/VS/ODB for radial tear paper/Moderate/AnteriorShortRadialTearRightLat.odb	Step-1	Increment 18: Step Time = 1.000	Short anterior radial tear-1	1110127	-2.84630	-10.8789	-48.0323	NA	NA		194.059E-03
D:/Private/VS/ODB for radial tear paper/Moderate/AnteriorShortRadialTearRightLat.odb	Step-1	Increment 18: Step Time = 1.000	Short anterior radial tear-1	1110128	-2.84204	-11.6450	-48.4596	NA	NA		104.204E-03
D:/Private/VS/ODB for radial tear paper/Moderate/AnteriorShortRadialTearRightLat.odb	Step-1	Increment 18: Step Time = 1.000	Short anterior radial tear-1	1110156	-2.83429	-13.1439	-49.3746	NA	NA		187.625E-03
D:/Private/VS/ODB for radial tear paper/Moderate/AnteriorShortRadialTearRightLat.odb	Step-1	Increment 18: Step Time = 1.000	Short anterior radial tear-1	1110159	-2.83802	-11.6607	-49.9830	NA	NA		106.178E-03
D:/Private/VS/ODB for radial tear paper/Moderate/AnteriorShortRadialTearRightLat.odb	Step-1	Increment 18: Step Time = 1.000	Short anterior radial tear-1	1110482	-2.85172	-10.1119	-47.6237	NA	NA		333.587E-03
D:/Private/VS/ODB for radial tear paper/Moderate/AnteriorShortRadialTearRightLat.odb	Step-1	Increment 18: Step Time = 1.000	Short anterior radial tear-1	1110483	-3.01735	-9.33292	-47.2400	NA	NA		370.430E-03
D:/Private/VS/ODB for radial tear paper/Moderate/AnteriorShortRadialTearRightLat.odb	Step-1	Increment 18: Step Time = 1.000	Short anterior radial tear-1	1111049	-2.99149	-13.9159	-49.8387	NA	NA		313.107E-03
D:/Private/VS/ODB for radial tear paper/Moderate/AnteriorShortRadialTearRightLat.odb	Step-1	Increment 18: Step Time = 1.000	Short anterior radial tear-1	1112334	-3.14536	-10.1152	-47.6281	NA	NA		208.810E-03
D:/Private/VS/ODB for radial tear paper/Moderate/AnteriorShortRadialTearRightLat.odb	Step-1	Increment 18: Step Time = 1.000	Short anterior radial tear-1	1112355	-3.12794	-13.1472	-49.3789	NA	NA		246.630E-03
D:/Private/VS/ODB for radial tear paper/Moderate/AnteriorShortRadialTearRightLat.odb	Step-1	Increment 18: Step Time = 1.000	Short anterior radial tear-1	1112356	-3.13141	-12.4141	-48.9209	NA	NA		185.657E-03
D:/Private/VS/ODB for radial tear paper/Moderate/AnteriorShortRadialTearRightLat.odb	Step-1	Increment 18: Step Time = 1.000	Short anterior radial tear-1	1112379	-3.13436	-10.9097	-49.5143	NA	NA		123.163E-03
D:/Private/VS/ODB for radial tear paper/Moderate/AnteriorShortRadialTearRightLat.odb	Step-1	Increment 18: Step Time = 1.000	Short anterior radial tear-1	1112384	-3.13995	-10.8822	-48.0367	NA	NA		105.649E-03
ODB Name	Step	Frame	Part Instance Name	Node Label	X	Y	Z	Section Name	Material Name	Section Point	S-Tresca
D:/Private/VS/ODB for radial tear paper/Moderate/DirectPostRadialTearExt.odb	Step-1	Increment 20: Step Time = 1.000	Direct posterior radial tear-1	1108002	-4.04467	3.85068	-38.5612	NA	NA		813.794E-03
D:/Private/VS/ODB for radial tear paper/Moderate/DirectPostRadialTearExt.odb	Step-1	Increment 20: Step Time = 1.000	Direct posterior radial tear-1	1108009	-4.13376	3.44677	-38.8603	NA	NA		774.524E-03
D:/Private/VS/ODB for radial tear paper/Moderate/DirectPostRadialTearExt.odb	Step-1	Increment 20: Step Time = 1.000	Direct posterior radial tear-1	1108016	-4.13767	3.04553	-39.1539	NA	NA		636.673E-03
D:/Private/VS/ODB for radial tear paper/Moderate/DirectPostRadialTearExt.odb	Step-1	Increment 20: Step Time = 1.000	Direct posterior radial tear-1	1108023	-4.14661	1.79110	-39.9605	NA	NA		561.370E-03
D:/Private/VS/ODB for radial tear paper/Moderate/DirectPostRadialTearExt.odb	Step-1	Increment 20: Step Time = 1.000	Direct posterior radial tear-1	1108033	-4.06548	1.37470	-40.2251	NA	NA		528.334E-03
D:/Private/VS/ODB for radial tear paper/Moderate/DirectPostRadialTearExt.odb	Step-1	Increment 20: Step Time = 1.000	Direct posterior radial tear-1	1108047	-4.14099	2.62610	-39.4298	NA	NA		588.163E-03
D:/Private/VS/ODB for radial tear paper/Moderate/DirectPostRadialTearExt.odb	Step-1	Increment 20: Step Time = 1.000	Direct posterior radial tear-1	1108048	-4.14404	2.20951	-39.6981	NA	NA		479.425E-03
D:/Private/VS/ODB for radial tear paper/Moderate/DirectPostRadialTearExt.odb	Step-1	Increment 20: Step Time = 1.000	Direct posterior radial tear-1	1108153	-3.96888	3.44989	-38.8629	NA	NA		793.430E-03
D:/Private/VS/ODB for radial tear paper/Moderate/DirectPostRadialTearExt.odb	Step-1	Increment 20: Step Time = 1.000	Direct posterior radial tear-1	1108160	-3.97279	3.04864	-39.1565	NA	NA		640.651E-03
D:/Private/VS/ODB for radial tear paper/Moderate/DirectPostRadialTearExt.odb	Step-1	Increment 20: Step Time = 1.000	Direct posterior radial tear-1	1108167	-3.98173	1.79422	-39.9630	NA	NA		544.725E-03
D:/Private/VS/ODB for radial tear paper/Moderate/DirectPostRadialTearExt.odb	Step-1	Increment 20: Step Time = 1.000	Direct posterior radial tear-1	1108234	-3.97611	2.62922	-39.4323	NA	NA		584.229E-03
D:/Private/VS/ODB for radial tear paper/Moderate/DirectPostRadialTearExt.odb	Step-1	Increment 20: Step Time = 1.000	Direct posterior radial tear-1	1108235	-3.97916	2.21263	-39.7007	NA	NA		492.506E-03
ODB Name	Step	Frame	Part Instance Name	Node Label	X	Y	Z	Section Name	Material Name	Section Point	S-Tresca
D:/Private/VS/ODB for radial tear paper/Moderate/DirectPostRadialTearFlex.odb	Step-1	Increment 20: Step Time = 1.000	Direct posterior radial tear-1	1108002	-4.04467	3.85068	-38.5612	NA	NA		3.79756
D:/Private/VS/ODB for radial tear paper/Moderate/DirectPostRadialTearFlex.odb	Step-1	Increment 20: Step Time = 1.000	Direct posterior radial tear-1	1108009	-4.13376	3.44677	-38.8603	NA	NA		832.006E-03
D:/Private/VS/ODB for radial tear paper/Moderate/DirectPostRadialTearFlex.odb	Step-1	Increment 20: Step Time = 1.000	Direct posterior radial tear-1	1108016	-4.13767	3.04553	-39.1539	NA	NA		829.655E-03
D:/Private/VS/ODB for radial tear paper/Moderate/DirectPostRadialTearFlex.odb	Step-1	Increment 20: Step Time = 1.000	Direct posterior radial tear-1	1108023	-4.14661	1.79110	-39.9605	NA	NA		660.725E-03
D:/Private/VS/ODB for radial tear paper/Moderate/DirectPostRadialTearFlex.odb	Step-1	Increment 20: Step Time = 1.000	Direct posterior radial tear-1	1108033	-4.06548	1.37470	-40.2251	NA	NA		1.38559
D:/Private/VS/ODB for radial tear paper/Moderate/DirectPostRadialTearFlex.odb	Step-1	Increment 20: Step Time = 1.000	Direct posterior radial tear-1	1108047	-4.14099	2.62610	-39.4298	NA	NA		794.354E-03
D:/Private/VS/ODB for radial tear paper/Moderate/DirectPostRadialTearFlex.odb	Step-1	Increment 20: Step Time = 1.000	Direct posterior radial tear-1	1108048	-4.14404	2.20951	-39.6981	NA	NA		656.846E-03
D:/Private/VS/ODB for radial tear paper/Moderate/DirectPostRadialTearFlex.odb	Step-1	Increment 20: Step Time = 1.000	Direct posterior radial tear-1	1108153	-3.96888	3.44989	-38.8629	NA	NA		861.580E-03
D:/Private/VS/ODB for radial tear paper/Moderate/DirectPostRadialTearFlex.odb	Step-1	Increment 20: Step Time = 1.000	Direct posterior radial tear-1	1108160	-3.97279	3.04864	-39.1565	NA	NA		782.712E-03
D:/Private/VS/ODB for radial tear paper/Moderate/DirectPostRadialTearFlex.odb	Step-1	Increment 20: Step Time = 1.000	Direct posterior radial tear-1	1108167	-3.98173	1.79422	-39.9630	NA	NA		649.789E-03
D:/Private/VS/ODB for radial tear paper/Moderate/DirectPostRadialTearFlex.odb	Step-1	Increment 20: Step Time = 1.000	Direct posterior radial tear-1	1108234	-3.97611	2.62922	-39.4323	NA	NA		782.824E-03
D:/Private/VS/ODB for radial tear paper/Moderate/DirectPostRadialTearFlex.odb	Step-1	Increment 20: Step Time = 1.000	Direct posterior radial tear-1	1108235	-3.97916	2.21263	-39.7007	NA	NA		696.025E-03
ODB Name	Step	Frame	Part Instance Name	Node Label	X	Y	Z	Section Name	Material Name	Section Point	S-Tresca
D:/Private/VS/ODB for radial tear paper/Moderate/DirectPostRadialTearLeftLat.odb	Step-1	Increment 18: Step Time = 1.000	Direct posterior radial tear-1	1108002	-4.04467	3.85068	-38.5612	NA	NA		218.739E-03
D:/Private/VS/ODB for radial tear paper/Moderate/DirectPostRadialTearLeftLat.odb	Step-1	Increment 18: Step Time = 1.000	Direct posterior radial tear-1	1108009	-4.13376	3.44677	-38.8603	NA	NA		180.870E-03
D:/Private/VS/ODB for radial tear paper/Moderate/DirectPostRadialTearLeftLat.odb	Step-1	Increment 18: Step Time = 1.000	Direct posterior radial tear-1	1108016	-4.13767	3.04553	-39.1539	NA	NA		150.021E-03
D:/Private/VS/ODB for radial tear paper/Moderate/DirectPostRadialTearLeftLat.odb	Step-1	Increment 18: Step Time = 1.000	Direct posterior radial tear-1	1108023	-4.14661	1.79110	-39.9605	NA	NA		319.134E-03
D:/Private/VS/ODB for radial tear paper/Moderate/DirectPostRadialTearLeftLat.odb	Step-1	Increment 18: Step Time = 1.000	Direct posterior radial tear-1	1108033	-4.06548	1.37470	-40.2251	NA	NA		356.959E-03
D:/Private/VS/ODB for radial tear paper/Moderate/DirectPostRadialTearLeftLat.odb	Step-1	Increment 18: Step Time = 1.000	Direct posterior radial tear-1	1108047	-4.14099	2.62610	-39.4298	NA	NA		199.433E-03
D:/Private/VS/ODB for radial tear paper/Moderate/DirectPostRadialTearLeftLat.odb	Step-1	Increment 18: Step Time = 1.000	Direct posterior radial tear-1	1108048	-4.14404	2.20951	-39.6981	NA	NA		249.677E-03
D:/Private/VS/ODB for radial tear paper/Moderate/DirectPostRadialTearLeftLat.odb	Step-1	Increment 18: Step Time = 1.000	Direct posterior radial tear-1	1108153	-3.96888	3.44989	-38.8629	NA	NA		201.547E-03
D:/Private/VS/ODB for radial tear paper/Moderate/DirectPostRadialTearLeftLat.odb	Step-1	Increment 18: Step Time = 1.000	Direct posterior radial tear-1	1108160	-3.97279	3.04864	-39.1565	NA	NA		179.952E-03
D:/Private/VS/ODB for radial tear paper/Moderate/DirectPostRadialTearLeftLat.odb	Step-1	Increment 18: Step Time = 1.000	Direct posterior radial tear-1	1108167	-3.98173	1.79422	-39.9630	NA	NA		252.412E-03
D:/Private/VS/ODB for radial tear paper/Moderate/DirectPostRadialTearLeftLat.odb	Step-1	Increment 18: Step Time = 1.000	Direct posterior radial tear-1	1108234	-3.97611	2.62922	-39.4323	NA	NA		165.435E-03
D:/Private/VS/ODB for radial tear paper/Moderate/DirectPostRadialTearLeftLat.odb	Step-1	Increment 18: Step Time = 1.000	Direct posterior radial tear-1	1108235	-3.97916	2.21263	-39.7007	NA	NA		174.952E-03
ODB Name	Step	Frame	Part Instance Name	Node Label	X	Y	Z	Section Name	Material Name	Section Point	S-Tresca
D:/Private/VS/ODB for radial tear paper/Moderate/DirectPostRadialTearRightLat.odb	Step-1	Increment 18: Step Time = 1.000	Direct posterior radial tear-1	1108002	-4.04467	3.85068	-38.5612	NA	NA		259.650E-03
D:/Private/VS/ODB for radial tear paper/Moderate/DirectPostRadialTearRightLat.odb	Step-1	Increment 18: Step Time = 1.000	Direct posterior radial tear-1	1108009	-4.13376	3.44677	-38.8603	NA	NA		251.593E-03
D:/Private/VS/ODB for radial tear paper/Moderate/DirectPostRadialTearRightLat.odb	Step-1	Increment 18: Step Time = 1.000	Direct posterior radial tear-1	1108016	-4.13767	3.04553	-39.1539	NA	NA		217.863E-03
D:/Private/VS/ODB for radial tear paper/Moderate/DirectPostRadialTearRightLat.odb	Step-1	Increment 18: Step Time = 1.000	Direct posterior radial tear-1	1108023	-4.14661	1.79110	-39.9605	NA	NA		234.861E-03
D:/Private/VS/ODB for radial tear paper/Moderate/DirectPostRadialTearRightLat.odb	Step-1	Increment 18: Step Time = 1.000	Direct posterior radial tear-1	1108033	-4.06548	1.37470	-40.2251	NA	NA		357.232E-03
D:/Private/VS/ODB for radial tear paper/Moderate/DirectPostRadialTearRightLat.odb	Step-1	Increment 18: Step Time = 1.000	Direct posterior radial tear-1	1108047	-4.14099	2.62610	-39.4298	NA	NA		177.445E-03
D:/Private/VS/ODB for radial tear paper/Moderate/DirectPostRadialTearRightLat.odb	Step-1	Increment 18: Step Time = 1.000	Direct posterior radial tear-1	1108048	-4.14404	2.20951	-39.6981	NA	NA		175.139E-03
D:/Private/VS/ODB for radial tear paper/Moderate/DirectPostRadialTearRightLat.odb	Step-1	Increment 18: Step Time = 1.000	Direct posterior radial tear-1	1108153	-3.96888	3.44989	-38.8629	NA	NA		180.097E-03
D:/Private/VS/ODB for radial tear paper/Moderate/DirectPostRadialTearRightLat.odb	Step-1	Increment 18: Step Time = 1.000	Direct posterior radial tear-1	1108160	-3.97279	3.04864	-39.1565	NA	NA		143.287E-03
D:/Private/VS/ODB for radial tear paper/Moderate/DirectPostRadialTearRightLat.odb	Step-1	Increment 18: Step Time = 1.000	Direct posterior radial tear-1	1108167	-3.98173	1.79422	-39.9630	NA	NA		365.294E-03
D:/Private/VS/ODB for radial tear paper/Moderate/DirectPostRadialTearRightLat.odb	Step-1	Increment 18: Step Time = 1.000	Direct posterior radial tear-1	1108234	-3.97611	2.62922	-39.4323	NA	NA		197.018E-03
D:/Private/VS/ODB for radial tear paper/Moderate/DirectPostRadialTearRightLat.odb	Step-1	Increment 18: Step Time = 1.000	Direct posterior radial tear-1	1108235	-3.97916	2.21263	-39.7007	NA	NA		259.141E-03
ODB Name	Step	Frame	Part Instance Name	Node Label	X	Y	Z	Section Name	Material Name	Section Point	S-Tresca
D:/Private/VS/ODB for radial tear paper/Moderate/RadialLeftposteriortear2ExtS.odb	Step-1	Increment 21: Step Time = 1.000	Leftposterior tear2-1	1045462	6.15051	2.32661	-39.7661	NA	NA		644.363E-03
D:/Private/VS/ODB for radial tear paper/Moderate/RadialLeftposteriortear2ExtS.odb	Step-1	Increment 21: Step Time = 1.000	Leftposterior tear2-1	1045488	6.55757	2.74348	-39.4560	NA	NA		837.103E-03
D:/Private/VS/ODB for radial tear paper/Moderate/RadialLeftposteriortear2ExtS.odb	Step-1	Increment 21: Step Time = 1.000	Leftposterior tear2-1	1045489	7.02352	3.11534	-39.1646	NA	NA		712.118E-03
D:/Private/VS/ODB for radial tear paper/Moderate/RadialLeftposteriortear2ExtS.odb	Step-1	Increment 21: Step Time = 1.000	Leftposterior tear2-1	1045524	7.49498	3.49137	-38.8572	NA	NA		776.464E-03
D:/Private/VS/ODB for radial tear paper/Moderate/RadialLeftposteriortear2ExtS.odb	Step-1	Increment 21: Step Time = 1.000	Leftposterior tear2-1	1045570	7.96451	3.88045	-38.5400	NA	NA		789.618E-03
D:/Private/VS/ODB for radial tear paper/Moderate/RadialLeftposteriortear2ExtS.odb	Step-1	Increment 21: Step Time = 1.000	Leftposterior tear2-1	1045605	8.43313	4.25976	-38.2468	NA	NA		785.298E-03
D:/Private/VS/ODB for radial tear paper/Moderate/RadialLeftposteriortear2ExtS.odb	Step-1	Increment 21: Step Time = 1.000	Leftposterior tear2-1	1045636	8.97239	4.64578	-38.0056	NA	NA		791.239E-03
D:/Private/VS/ODB for radial tear paper/Moderate/RadialLeftposteriortear2ExtS.odb	Step-1	Increment 21: Step Time = 1.000	Leftposterior tear2-1	1047229	6.67118	2.66964	-39.5067	NA	NA		721.134E-03
D:/Private/VS/ODB for radial tear paper/Moderate/RadialLeftposteriortear2ExtS.odb	Step-1	Increment 21: Step Time = 1.000	Leftposterior tear2-1	1047230	7.13712	3.04150	-39.2153	NA	NA		610.920E-03
D:/Private/VS/ODB for radial tear paper/Moderate/RadialLeftposteriortear2ExtS.odb	Step-1	Increment 21: Step Time = 1.000	Leftposterior tear2-1	1047240	7.60859	3.41752	-38.9078	NA	NA		706.836E-03
D:/Private/VS/ODB for radial tear paper/Moderate/RadialLeftposteriortear2ExtS.odb	Step-1	Increment 21: Step Time = 1.000	Leftposterior tear2-1	1047247	8.07811	3.80661	-38.5907	NA	NA		793.161E-03
D:/Private/VS/ODB for radial tear paper/Moderate/RadialLeftposteriortear2ExtS.odb	Step-1	Increment 21: Step Time = 1.000	Leftposterior tear2-1	1047254	8.54674	4.18592	-38.2975	NA	NA		889.113E-03
ODB Name	Step	Frame	Part Instance Name	Node Label	X	Y	Z	Section Name	Material Name	Section Point	S-Tresca
D:/Private/VS/ODB for radial tear paper/Moderate/RadialLeftposteriortear2FlexS.odb	Step-1	Increment 21: Step Time = 1.000	Leftposterior tear2-1	1045462	6.15051	2.32661	-39.7661	NA	NA		1.38993
D:/Private/VS/ODB for radial tear paper/Moderate/RadialLeftposteriortear2FlexS.odb	Step-1	Increment 21: Step Time = 1.000	Leftposterior tear2-1	1045488	6.55757	2.74348	-39.4560	NA	NA		774.654E-03
D:/Private/VS/ODB for radial tear paper/Moderate/RadialLeftposteriortear2FlexS.odb	Step-1	Increment 21: Step Time = 1.000	Leftposterior tear2-1	1045489	7.02352	3.11534	-39.1646	NA	NA		648.128E-03
D:/Private/VS/ODB for radial tear paper/Moderate/RadialLeftposteriortear2FlexS.odb	Step-1	Increment 21: Step Time = 1.000	Leftposterior tear2-1	1045524	7.49498	3.49137	-38.8572	NA	NA		651.139E-03
D:/Private/VS/ODB for radial tear paper/Moderate/RadialLeftposteriortear2FlexS.odb	Step-1	Increment 21: Step Time = 1.000	Leftposterior tear2-1	1045570	7.96451	3.88045	-38.5400	NA	NA		698.140E-03
D:/Private/VS/ODB for radial tear paper/Moderate/RadialLeftposteriortear2FlexS.odb	Step-1	Increment 21: Step Time = 1.000	Leftposterior tear2-1	1045605	8.43313	4.25976	-38.2468	NA	NA		851.867E-03
D:/Private/VS/ODB for radial tear paper/Moderate/RadialLeftposteriortear2FlexS.odb	Step-1	Increment 21: Step Time = 1.000	Leftposterior tear2-1	1045636	8.97239	4.64578	-38.0056	NA	NA		1.43875
D:/Private/VS/ODB for radial tear paper/Moderate/RadialLeftposteriortear2FlexS.odb	Step-1	Increment 21: Step Time = 1.000	Leftposterior tear2-1	1047229	6.67118	2.66964	-39.5067	NA	NA		675.774E-03
D:/Private/VS/ODB for radial tear paper/Moderate/RadialLeftposteriortear2FlexS.odb	Step-1	Increment 21: Step Time = 1.000	Leftposterior tear2-1	1047230	7.13712	3.04150	-39.2153	NA	NA		594.062E-03
D:/Private/VS/ODB for radial tear paper/Moderate/RadialLeftposteriortear2FlexS.odb	Step-1	Increment 21: Step Time = 1.000	Leftposterior tear2-1	1047240	7.60859	3.41752	-38.9078	NA	NA		688.890E-03
D:/Private/VS/ODB for radial tear paper/Moderate/RadialLeftposteriortear2FlexS.odb	Step-1	Increment 21: Step Time = 1.000	Leftposterior tear2-1	1047247	8.07811	3.80661	-38.5907	NA	NA		818.425E-03
D:/Private/VS/ODB for radial tear paper/Moderate/RadialLeftposteriortear2FlexS.odb	Step-1	Increment 21: Step Time = 1.000	Leftposterior tear2-1	1047254	8.54674	4.18592	-38.2975	NA	NA		959.254E-03
ODB Name	Step	Frame	Part Instance Name	Node Label	X	Y	Z	Section Name	Material Name	Section Point	S-Tresca
D:/Private/VS/ODB for radial tear paper/Moderate/RadialLeftposteriortear2LeftLatS.odb	Step-1	Increment 18: Step Time = 1.000	Leftposterior tear2-1	1045462	6.15051	2.32661	-39.7661	NA	NA		1.33994
D:/Private/VS/ODB for radial tear paper/Moderate/RadialLeftposteriortear2LeftLatS.odb	Step-1	Increment 18: Step Time = 1.000	Leftposterior tear2-1	1045488	6.55757	2.74348	-39.4560	NA	NA		875.373E-03
D:/Private/VS/ODB for radial tear paper/Moderate/RadialLeftposteriortear2LeftLatS.odb	Step-1	Increment 18: Step Time = 1.000	Leftposterior tear2-1	1045489	7.02352	3.11534	-39.1646	NA	NA		767.832E-03
D:/Private/VS/ODB for radial tear paper/Moderate/RadialLeftposteriortear2LeftLatS.odb	Step-1	Increment 18: Step Time = 1.000	Leftposterior tear2-1	1045524	7.49498	3.49137	-38.8572	NA	NA		857.781E-03
D:/Private/VS/ODB for radial tear paper/Moderate/RadialLeftposteriortear2LeftLatS.odb	Step-1	Increment 18: Step Time = 1.000	Leftposterior tear2-1	1045570	7.96451	3.88045	-38.5400	NA	NA		881.228E-03
D:/Private/VS/ODB for radial tear paper/Moderate/RadialLeftposteriortear2LeftLatS.odb	Step-1	Increment 18: Step Time = 1.000	Leftposterior tear2-1	1045605	8.43313	4.25976	-38.2468	NA	NA		1.00517
D:/Private/VS/ODB for radial tear paper/Moderate/RadialLeftposteriortear2LeftLatS.odb	Step-1	Increment 18: Step Time = 1.000	Leftposterior tear2-1	1045636	8.97239	4.64578	-38.0056	NA	NA		851.611E-03
D:/Private/VS/ODB for radial tear paper/Moderate/RadialLeftposteriortear2LeftLatS.odb	Step-1	Increment 18: Step Time = 1.000	Leftposterior tear2-1	1047229	6.67118	2.66964	-39.5067	NA	NA		906.188E-03
D:/Private/VS/ODB for radial tear paper/Moderate/RadialLeftposteriortear2LeftLatS.odb	Step-1	Increment 18: Step Time = 1.000	Leftposterior tear2-1	1047230	7.13712	3.04150	-39.2153	NA	NA		703.448E-03
D:/Private/VS/ODB for radial tear paper/Moderate/RadialLeftposteriortear2LeftLatS.odb	Step-1	Increment 18: Step Time = 1.000	Leftposterior tear2-1	1047240	7.60859	3.41752	-38.9078	NA	NA		736.259E-03
D:/Private/VS/ODB for radial tear paper/Moderate/RadialLeftposteriortear2LeftLatS.odb	Step-1	Increment 18: Step Time = 1.000	Leftposterior tear2-1	1047247	8.07811	3.80661	-38.5907	NA	NA		784.656E-03
D:/Private/VS/ODB for radial tear paper/Moderate/RadialLeftposteriortear2LeftLatS.odb	Step-1	Increment 18: Step Time = 1.000	Leftposterior tear2-1	1047254	8.54674	4.18592	-38.2975	NA	NA		902.423E-03
ODB Name	Step	Frame	Part Instance Name	Node Label	X	Y	Z	Section Name	Material Name	Section Point	S-Tresca
D:/Private/VS/ODB for radial tear paper/Moderate/RadialLeftposteriortear2RightLatS.odb	Step-1	Increment 18: Step Time = 1.000	Leftposterior tear2-1	1045462	6.15051	2.32661	-39.7661	NA	NA		785.477E-03
D:/Private/VS/ODB for radial tear paper/Moderate/RadialLeftposteriortear2RightLatS.odb	Step-1	Increment 18: Step Time = 1.000	Leftposterior tear2-1	1045488	6.55757	2.74348	-39.4560	NA	NA		1.07210
D:/Private/VS/ODB for radial tear paper/Moderate/RadialLeftposteriortear2RightLatS.odb	Step-1	Increment 18: Step Time = 1.000	Leftposterior tear2-1	1045489	7.02352	3.11534	-39.1646	NA	NA		761.553E-03
D:/Private/VS/ODB for radial tear paper/Moderate/RadialLeftposteriortear2RightLatS.odb	Step-1	Increment 18: Step Time = 1.000	Leftposterior tear2-1	1045524	7.49498	3.49137	-38.8572	NA	NA		840.662E-03
D:/Private/VS/ODB for radial tear paper/Moderate/RadialLeftposteriortear2RightLatS.odb	Step-1	Increment 18: Step Time = 1.000	Leftposterior tear2-1	1045570	7.96451	3.88045	-38.5400	NA	NA		857.804E-03
D:/Private/VS/ODB for radial tear paper/Moderate/RadialLeftposteriortear2RightLatS.odb	Step-1	Increment 18: Step Time = 1.000	Leftposterior tear2-1	1045605	8.43313	4.25976	-38.2468	NA	NA		760.259E-03
D:/Private/VS/ODB for radial tear paper/Moderate/RadialLeftposteriortear2RightLatS.odb	Step-1	Increment 18: Step Time = 1.000	Leftposterior tear2-1	1045636	8.97239	4.64578	-38.0056	NA	NA		1.17387
D:/Private/VS/ODB for radial tear paper/Moderate/RadialLeftposteriortear2RightLatS.odb	Step-1	Increment 18: Step Time = 1.000	Leftposterior tear2-1	1047229	6.67118	2.66964	-39.5067	NA	NA		758.026E-03
D:/Private/VS/ODB for radial tear paper/Moderate/RadialLeftposteriortear2RightLatS.odb	Step-1	Increment 18: Step Time = 1.000	Leftposterior tear2-1	1047230	7.13712	3.04150	-39.2153	NA	NA		556.769E-03
D:/Private/VS/ODB for radial tear paper/Moderate/RadialLeftposteriortear2RightLatS.odb	Step-1	Increment 18: Step Time = 1.000	Leftposterior tear2-1	1047240	7.60859	3.41752	-38.9078	NA	NA		654.528E-03
D:/Private/VS/ODB for radial tear paper/Moderate/RadialLeftposteriortear2RightLatS.odb	Step-1	Increment 18: Step Time = 1.000	Leftposterior tear2-1	1047247	8.07811	3.80661	-38.5907	NA	NA		755.082E-03
D:/Private/VS/ODB for radial tear paper/Moderate/RadialLeftposteriortear2RightLatS.odb	Step-1	Increment 18: Step Time = 1.000	Leftposterior tear2-1	1047254	8.54674	4.18592	-38.2975	NA	NA		1.16682
ODB Name	Step	Frame	Part Instance Name	Node Label	X	Y	Z	Section Name	Material Name	Section Point	S-Tresca
D:/Private/VS/ODB for radial tear paper/Moderate/RadialLeftposteriortear4ExtS.odb	Step-1	Increment 23: Step Time = 1.000	Leftposterior tear4-1	1053303	8.67626	1.54477	-40.2362	NA	NA		563.777E-03
D:/Private/VS/ODB for radial tear paper/Moderate/RadialLeftposteriortear4ExtS.odb	Step-1	Increment 23: Step Time = 1.000	Leftposterior tear4-1	1053356	9.22402	1.93036	-39.9783	NA	NA		714.276E-03
D:/Private/VS/ODB for radial tear paper/Moderate/RadialLeftposteriortear4ExtS.odb	Step-1	Increment 23: Step Time = 1.000	Leftposterior tear4-1	1053377	9.90529	2.23029	-39.7727	NA	NA		558.682E-03
D:/Private/VS/ODB for radial tear paper/Moderate/RadialLeftposteriortear4ExtS.odb	Step-1	Increment 23: Step Time = 1.000	Leftposterior tear4-1	1053391	10.6102	2.54977	-39.5457	NA	NA		593.058E-03
D:/Private/VS/ODB for radial tear paper/Moderate/RadialLeftposteriortear4ExtS.odb	Step-1	Increment 23: Step Time = 1.000	Leftposterior tear4-1	1053398	11.3486	2.92556	-39.3022	NA	NA		642.535E-03
D:/Private/VS/ODB for radial tear paper/Moderate/RadialLeftposteriortear4ExtS.odb	Step-1	Increment 23: Step Time = 1.000	Leftposterior tear4-1	1053408	12.9234	3.70380	-39.0944	NA	NA		663.464E-03
D:/Private/VS/ODB for radial tear paper/Moderate/RadialLeftposteriortear4ExtS.odb	Step-1	Increment 23: Step Time = 1.000	Leftposterior tear4-1	1053419	12.1311	3.40228	-39.1056	NA	NA		671.222E-03
D:/Private/VS/ODB for radial tear paper/Moderate/RadialLeftposteriortear4ExtS.odb	Step-1	Increment 23: Step Time = 1.000	Leftposterior tear4-1	1055488	9.39635	1.81835	-40.0551	NA	NA		575.948E-03
D:/Private/VS/ODB for radial tear paper/Moderate/RadialLeftposteriortear4ExtS.odb	Step-1	Increment 23: Step Time = 1.000	Leftposterior tear4-1	1055495	10.0776	2.11828	-39.8495	NA	NA		590.172E-03
D:/Private/VS/ODB for radial tear paper/Moderate/RadialLeftposteriortear4ExtS.odb	Step-1	Increment 23: Step Time = 1.000	Leftposterior tear4-1	1055502	10.7825	2.43776	-39.6225	NA	NA		721.032E-03
D:/Private/VS/ODB for radial tear paper/Moderate/RadialLeftposteriortear4ExtS.odb	Step-1	Increment 23: Step Time = 1.000	Leftposterior tear4-1	1055509	11.5209	2.81355	-39.3790	NA	NA		912.534E-03
D:/Private/VS/ODB for radial tear paper/Moderate/RadialLeftposteriortear4ExtS.odb	Step-1	Increment 23: Step Time = 1.000	Leftposterior tear4-1	1055530	12.3034	3.29026	-39.1824	NA	NA		673.564E-03
ODB Name	Step	Frame	Part Instance Name	Node Label	X	Y	Z	Section Name	Material Name	Section Point	S-Tresca
D:/Private/VS/ODB for radial tear paper/Moderate/RadialLeftposteriortear4FlexS.odb	Step-1	Increment 20: Step Time = 1.000	Leftposterior tear4-1	1053303	8.67626	1.54477	-40.2362	NA	NA		862.305E-03
D:/Private/VS/ODB for radial tear paper/Moderate/RadialLeftposteriortear4FlexS.odb	Step-1	Increment 20: Step Time = 1.000	Leftposterior tear4-1	1053356	9.22402	1.93036	-39.9783	NA	NA		606.295E-03
D:/Private/VS/ODB for radial tear paper/Moderate/RadialLeftposteriortear4FlexS.odb	Step-1	Increment 20: Step Time = 1.000	Leftposterior tear4-1	1053377	9.90529	2.23029	-39.7727	NA	NA		554.736E-03
D:/Private/VS/ODB for radial tear paper/Moderate/RadialLeftposteriortear4FlexS.odb	Step-1	Increment 20: Step Time = 1.000	Leftposterior tear4-1	1053391	10.6102	2.54977	-39.5457	NA	NA		561.270E-03
D:/Private/VS/ODB for radial tear paper/Moderate/RadialLeftposteriortear4FlexS.odb	Step-1	Increment 20: Step Time = 1.000	Leftposterior tear4-1	1053398	11.3486	2.92556	-39.3022	NA	NA		564.037E-03
D:/Private/VS/ODB for radial tear paper/Moderate/RadialLeftposteriortear4FlexS.odb	Step-1	Increment 20: Step Time = 1.000	Leftposterior tear4-1	1053408	12.9234	3.70380	-39.0944	NA	NA		628.480E-03
D:/Private/VS/ODB for radial tear paper/Moderate/RadialLeftposteriortear4FlexS.odb	Step-1	Increment 20: Step Time = 1.000	Leftposterior tear4-1	1053419	12.1311	3.40228	-39.1056	NA	NA		619.639E-03
D:/Private/VS/ODB for radial tear paper/Moderate/RadialLeftposteriortear4FlexS.odb	Step-1	Increment 20: Step Time = 1.000	Leftposterior tear4-1	1055488	9.39635	1.81835	-40.0551	NA	NA		634.153E-03
D:/Private/VS/ODB for radial tear paper/Moderate/RadialLeftposteriortear4FlexS.odb	Step-1	Increment 20: Step Time = 1.000	Leftposterior tear4-1	1055495	10.0776	2.11828	-39.8495	NA	NA		478.436E-03
D:/Private/VS/ODB for radial tear paper/Moderate/RadialLeftposteriortear4FlexS.odb	Step-1	Increment 20: Step Time = 1.000	Leftposterior tear4-1	1055502	10.7825	2.43776	-39.6225	NA	NA		505.158E-03
D:/Private/VS/ODB for radial tear paper/Moderate/RadialLeftposteriortear4FlexS.odb	Step-1	Increment 20: Step Time = 1.000	Leftposterior tear4-1	1055509	11.5209	2.81355	-39.3790	NA	NA		652.111E-03
D:/Private/VS/ODB for radial tear paper/Moderate/RadialLeftposteriortear4FlexS.odb	Step-1	Increment 20: Step Time = 1.000	Leftposterior tear4-1	1055530	12.3034	3.29026	-39.1824	NA	NA		628.224E-03
ODB Name	Step	Frame	Part Instance Name	Node Label	X	Y	Z	Section Name	Material Name	Section Point	S-Tresca
D:/Private/VS/ODB for radial tear paper/Moderate/RadialLeftposteriortear4LeftLatS.odb	Step-1	Increment 18: Step Time = 1.000	Leftposterior tear4-1	1053303	8.67626	1.54477	-40.2362	NA	NA		1.21984
D:/Private/VS/ODB for radial tear paper/Moderate/RadialLeftposteriortear4LeftLatS.odb	Step-1	Increment 18: Step Time = 1.000	Leftposterior tear4-1	1053356	9.22402	1.93036	-39.9783	NA	NA		1.50449
D:/Private/VS/ODB for radial tear paper/Moderate/RadialLeftposteriortear4LeftLatS.odb	Step-1	Increment 18: Step Time = 1.000	Leftposterior tear4-1	1053377	9.90529	2.23029	-39.7727	NA	NA		972.062E-03
D:/Private/VS/ODB for radial tear paper/Moderate/RadialLeftposteriortear4LeftLatS.odb	Step-1	Increment 18: Step Time = 1.000	Leftposterior tear4-1	1053391	10.6102	2.54977	-39.5457	NA	NA		969.941E-03
D:/Private/VS/ODB for radial tear paper/Moderate/RadialLeftposteriortear4LeftLatS.odb	Step-1	Increment 18: Step Time = 1.000	Leftposterior tear4-1	1053398	11.3486	2.92556	-39.3022	NA	NA		959.461E-03
D:/Private/VS/ODB for radial tear paper/Moderate/RadialLeftposteriortear4LeftLatS.odb	Step-1	Increment 18: Step Time = 1.000	Leftposterior tear4-1	1053408	12.9234	3.70380	-39.0944	NA	NA		1.69428
D:/Private/VS/ODB for radial tear paper/Moderate/RadialLeftposteriortear4LeftLatS.odb	Step-1	Increment 18: Step Time = 1.000	Leftposterior tear4-1	1053419	12.1311	3.40228	-39.1056	NA	NA		892.100E-03
D:/Private/VS/ODB for radial tear paper/Moderate/RadialLeftposteriortear4LeftLatS.odb	Step-1	Increment 18: Step Time = 1.000	Leftposterior tear4-1	1055488	9.39635	1.81835	-40.0551	NA	NA		981.300E-03
D:/Private/VS/ODB for radial tear paper/Moderate/RadialLeftposteriortear4LeftLatS.odb	Step-1	Increment 18: Step Time = 1.000	Leftposterior tear4-1	1055495	10.0776	2.11828	-39.8495	NA	NA		1.22690
D:/Private/VS/ODB for radial tear paper/Moderate/RadialLeftposteriortear4LeftLatS.odb	Step-1	Increment 18: Step Time = 1.000	Leftposterior tear4-1	1055502	10.7825	2.43776	-39.6225	NA	NA		1.58894
D:/Private/VS/ODB for radial tear paper/Moderate/RadialLeftposteriortear4LeftLatS.odb	Step-1	Increment 18: Step Time = 1.000	Leftposterior tear4-1	1055509	11.5209	2.81355	-39.3790	NA	NA		2.16557
D:/Private/VS/ODB for radial tear paper/Moderate/RadialLeftposteriortear4LeftLatS.odb	Step-1	Increment 18: Step Time = 1.000	Leftposterior tear4-1	1055530	12.3034	3.29026	-39.1824	NA	NA		1.65184
ODB Name	Step	Frame	Part Instance Name	Node Label	X	Y	Z	Section Name	Material Name	Section Point	S-Tresca
D:/Private/VS/ODB for radial tear paper/Moderate/RadialLeftposteriortear4RightLatS.odb	Step-1	Increment 19: Step Time = 1.000	Leftposterior tear4-1	1053303	8.67626	1.54477	-40.2362	NA	NA		1.00536
D:/Private/VS/ODB for radial tear paper/Moderate/RadialLeftposteriortear4RightLatS.odb	Step-1	Increment 19: Step Time = 1.000	Leftposterior tear4-1	1053356	9.22402	1.93036	-39.9783	NA	NA		1.02692
D:/Private/VS/ODB for radial tear paper/Moderate/RadialLeftposteriortear4RightLatS.odb	Step-1	Increment 19: Step Time = 1.000	Leftposterior tear4-1	1053377	9.90529	2.23029	-39.7727	NA	NA		955.127E-03
D:/Private/VS/ODB for radial tear paper/Moderate/RadialLeftposteriortear4RightLatS.odb	Step-1	Increment 19: Step Time = 1.000	Leftposterior tear4-1	1053391	10.6102	2.54977	-39.5457	NA	NA		973.600E-03
D:/Private/VS/ODB for radial tear paper/Moderate/RadialLeftposteriortear4RightLatS.odb	Step-1	Increment 19: Step Time = 1.000	Leftposterior tear4-1	1053398	11.3486	2.92556	-39.3022	NA	NA		1.01031
D:/Private/VS/ODB for radial tear paper/Moderate/RadialLeftposteriortear4RightLatS.odb	Step-1	Increment 19: Step Time = 1.000	Leftposterior tear4-1	1053408	12.9234	3.70380	-39.0944	NA	NA		819.304E-03
D:/Private/VS/ODB for radial tear paper/Moderate/RadialLeftposteriortear4RightLatS.odb	Step-1	Increment 19: Step Time = 1.000	Leftposterior tear4-1	1053419	12.1311	3.40228	-39.1056	NA	NA		1.02636
D:/Private/VS/ODB for radial tear paper/Moderate/RadialLeftposteriortear4RightLatS.odb	Step-1	Increment 19: Step Time = 1.000	Leftposterior tear4-1	1055488	9.39635	1.81835	-40.0551	NA	NA		1.18822
D:/Private/VS/ODB for radial tear paper/Moderate/RadialLeftposteriortear4RightLatS.odb	Step-1	Increment 19: Step Time = 1.000	Leftposterior tear4-1	1055495	10.0776	2.11828	-39.8495	NA	NA		848.901E-03
D:/Private/VS/ODB for radial tear paper/Moderate/RadialLeftposteriortear4RightLatS.odb	Step-1	Increment 19: Step Time = 1.000	Leftposterior tear4-1	1055502	10.7825	2.43776	-39.6225	NA	NA		865.588E-03
D:/Private/VS/ODB for radial tear paper/Moderate/RadialLeftposteriortear4RightLatS.odb	Step-1	Increment 19: Step Time = 1.000	Leftposterior tear4-1	1055509	11.5209	2.81355	-39.3790	NA	NA		938.938E-03
D:/Private/VS/ODB for radial tear paper/Moderate/RadialLeftposteriortear4RightLatS.odb	Step-1	Increment 19: Step Time = 1.000	Leftposterior tear4-1	1055530	12.3034	3.29026	-39.1824	NA	NA		998.946E-03
