# Supplementary material for: Progression of radial tears in L5-S1 intervertebral disc depends on location and type of movements: An in-silico study
Source: PLoS One. 2026 Jun 30;21(6):e0352680. doi: 10.1371/journal.pone.0352680 (PMC13318002; doi:10.1371/journal.pone.0352680)
Supplement: S1 File — (ZIP) [file pone.0352680.s001.zip › Results.csv]

ODB Name	Step	Frame	Part Instance Name	Node Label	X	Y	Z	Section Name	Material Name	Section Point	S-Tresca
D:/Private/VS/ODB for radial tear paper/H/AnteriorShortRadialTearExtH.odb	Step-1	Increment 24: Step Time = 1.000	Short anterior radial tear-1	1110127	-2.84630	-10.8789	-48.0323	NA	NA		355.278E-03
D:/Private/VS/ODB for radial tear paper/H/AnteriorShortRadialTearExtH.odb	Step-1	Increment 24: Step Time = 1.000	Short anterior radial tear-1	1110128	-2.84204	-11.6450	-48.4596	NA	NA		391.616E-03
D:/Private/VS/ODB for radial tear paper/H/AnteriorShortRadialTearExtH.odb	Step-1	Increment 24: Step Time = 1.000	Short anterior radial tear-1	1110156	-2.83429	-13.1439	-49.3746	NA	NA		431.322E-03
D:/Private/VS/ODB for radial tear paper/H/AnteriorShortRadialTearExtH.odb	Step-1	Increment 24: Step Time = 1.000	Short anterior radial tear-1	1110159	-2.83802	-11.6607	-49.9830	NA	NA		396.904E-03
D:/Private/VS/ODB for radial tear paper/H/AnteriorShortRadialTearExtH.odb	Step-1	Increment 24: Step Time = 1.000	Short anterior radial tear-1	1110482	-2.85172	-10.1119	-47.6237	NA	NA		426.084E-03
D:/Private/VS/ODB for radial tear paper/H/AnteriorShortRadialTearExtH.odb	Step-1	Increment 24: Step Time = 1.000	Short anterior radial tear-1	1110483	-3.01735	-9.33292	-47.2400	NA	NA		631.466E-03
D:/Private/VS/ODB for radial tear paper/H/AnteriorShortRadialTearExtH.odb	Step-1	Increment 24: Step Time = 1.000	Short anterior radial tear-1	1111049	-2.99149	-13.9159	-49.8387	NA	NA		465.782E-03
D:/Private/VS/ODB for radial tear paper/H/AnteriorShortRadialTearExtH.odb	Step-1	Increment 24: Step Time = 1.000	Short anterior radial tear-1	1112334	-3.14536	-10.1152	-47.6281	NA	NA		397.441E-03
D:/Private/VS/ODB for radial tear paper/H/AnteriorShortRadialTearExtH.odb	Step-1	Increment 24: Step Time = 1.000	Short anterior radial tear-1	1112355	-3.12794	-13.1472	-49.3789	NA	NA		430.566E-03
D:/Private/VS/ODB for radial tear paper/H/AnteriorShortRadialTearExtH.odb	Step-1	Increment 24: Step Time = 1.000	Short anterior radial tear-1	1112356	-3.13141	-12.4141	-48.9209	NA	NA		392.299E-03
D:/Private/VS/ODB for radial tear paper/H/AnteriorShortRadialTearExtH.odb	Step-1	Increment 24: Step Time = 1.000	Short anterior radial tear-1	1112379	-3.13436	-10.9097	-49.5143	NA	NA		400.173E-03
D:/Private/VS/ODB for radial tear paper/H/AnteriorShortRadialTearExtH.odb	Step-1	Increment 24: Step Time = 1.000	Short anterior radial tear-1	1112384	-3.13995	-10.8822	-48.0367	NA	NA		361.920E-03
ODB Name	Step	Frame	Part Instance Name	Node Label	X	Y	Z	Section Name	Material Name	Section Point	S-Tresca
D:/Private/VS/ODB for radial tear paper/H/AnteriorShortRadialTearFlexH.odb	Step-1	Increment 23: Step Time = 1.000	Short anterior radial tear-1	1110127	-2.84630	-10.8789	-48.0323	NA	NA		400.648E-03
D:/Private/VS/ODB for radial tear paper/H/AnteriorShortRadialTearFlexH.odb	Step-1	Increment 23: Step Time = 1.000	Short anterior radial tear-1	1110128	-2.84204	-11.6450	-48.4596	NA	NA		414.931E-03
D:/Private/VS/ODB for radial tear paper/H/AnteriorShortRadialTearFlexH.odb	Step-1	Increment 23: Step Time = 1.000	Short anterior radial tear-1	1110156	-2.83429	-13.1439	-49.3746	NA	NA		426.139E-03
D:/Private/VS/ODB for radial tear paper/H/AnteriorShortRadialTearFlexH.odb	Step-1	Increment 23: Step Time = 1.000	Short anterior radial tear-1	1110159	-2.83802	-11.6607	-49.9830	NA	NA		445.464E-03
D:/Private/VS/ODB for radial tear paper/H/AnteriorShortRadialTearFlexH.odb	Step-1	Increment 23: Step Time = 1.000	Short anterior radial tear-1	1110482	-2.85172	-10.1119	-47.6237	NA	NA		538.685E-03
D:/Private/VS/ODB for radial tear paper/H/AnteriorShortRadialTearFlexH.odb	Step-1	Increment 23: Step Time = 1.000	Short anterior radial tear-1	1110483	-3.01735	-9.33292	-47.2400	NA	NA		482.930E-03
D:/Private/VS/ODB for radial tear paper/H/AnteriorShortRadialTearFlexH.odb	Step-1	Increment 23: Step Time = 1.000	Short anterior radial tear-1	1111049	-2.99149	-13.9159	-49.8387	NA	NA		472.459E-03
D:/Private/VS/ODB for radial tear paper/H/AnteriorShortRadialTearFlexH.odb	Step-1	Increment 23: Step Time = 1.000	Short anterior radial tear-1	1112334	-3.14536	-10.1152	-47.6281	NA	NA		517.479E-03
D:/Private/VS/ODB for radial tear paper/H/AnteriorShortRadialTearFlexH.odb	Step-1	Increment 23: Step Time = 1.000	Short anterior radial tear-1	1112355	-3.12794	-13.1472	-49.3789	NA	NA		433.993E-03
D:/Private/VS/ODB for radial tear paper/H/AnteriorShortRadialTearFlexH.odb	Step-1	Increment 23: Step Time = 1.000	Short anterior radial tear-1	1112356	-3.13141	-12.4141	-48.9209	NA	NA		436.358E-03
D:/Private/VS/ODB for radial tear paper/H/AnteriorShortRadialTearFlexH.odb	Step-1	Increment 23: Step Time = 1.000	Short anterior radial tear-1	1112379	-3.13436	-10.9097	-49.5143	NA	NA		428.259E-03
D:/Private/VS/ODB for radial tear paper/H/AnteriorShortRadialTearFlexH.odb	Step-1	Increment 23: Step Time = 1.000	Short anterior radial tear-1	1112384	-3.13995	-10.8822	-48.0367	NA	NA		399.096E-03
ODB Name	Step	Frame	Part Instance Name	Node Label	X	Y	Z	Section Name	Material Name	Section Point	S-Tresca
D:/Private/VS/ODB for radial tear paper/H/AnteriorShortRadialTearLeftLatH.odb	Step-1	Increment 47: Step Time = 1.000	Short anterior radial tear-1	1110127	-2.84630	-10.8789	-48.0323	NA	NA		127.608E-03
D:/Private/VS/ODB for radial tear paper/H/AnteriorShortRadialTearLeftLatH.odb	Step-1	Increment 47: Step Time = 1.000	Short anterior radial tear-1	1110128	-2.84204	-11.6450	-48.4596	NA	NA		146.046E-03
D:/Private/VS/ODB for radial tear paper/H/AnteriorShortRadialTearLeftLatH.odb	Step-1	Increment 47: Step Time = 1.000	Short anterior radial tear-1	1110156	-2.83429	-13.1439	-49.3746	NA	NA		201.632E-03
D:/Private/VS/ODB for radial tear paper/H/AnteriorShortRadialTearLeftLatH.odb	Step-1	Increment 47: Step Time = 1.000	Short anterior radial tear-1	1110159	-2.83802	-11.6607	-49.9830	NA	NA		173.121E-03
D:/Private/VS/ODB for radial tear paper/H/AnteriorShortRadialTearLeftLatH.odb	Step-1	Increment 47: Step Time = 1.000	Short anterior radial tear-1	1110482	-2.85172	-10.1119	-47.6237	NA	NA		209.383E-03
D:/Private/VS/ODB for radial tear paper/H/AnteriorShortRadialTearLeftLatH.odb	Step-1	Increment 47: Step Time = 1.000	Short anterior radial tear-1	1110483	-3.01735	-9.33292	-47.2400	NA	NA		364.603E-03
D:/Private/VS/ODB for radial tear paper/H/AnteriorShortRadialTearLeftLatH.odb	Step-1	Increment 47: Step Time = 1.000	Short anterior radial tear-1	1111049	-2.99149	-13.9159	-49.8387	NA	NA		295.029E-03
D:/Private/VS/ODB for radial tear paper/H/AnteriorShortRadialTearLeftLatH.odb	Step-1	Increment 47: Step Time = 1.000	Short anterior radial tear-1	1112334	-3.14536	-10.1152	-47.6281	NA	NA		266.764E-03
D:/Private/VS/ODB for radial tear paper/H/AnteriorShortRadialTearLeftLatH.odb	Step-1	Increment 47: Step Time = 1.000	Short anterior radial tear-1	1112355	-3.12794	-13.1472	-49.3789	NA	NA		176.270E-03
D:/Private/VS/ODB for radial tear paper/H/AnteriorShortRadialTearLeftLatH.odb	Step-1	Increment 47: Step Time = 1.000	Short anterior radial tear-1	1112356	-3.13141	-12.4141	-48.9209	NA	NA		101.358E-03
D:/Private/VS/ODB for radial tear paper/H/AnteriorShortRadialTearLeftLatH.odb	Step-1	Increment 47: Step Time = 1.000	Short anterior radial tear-1	1112379	-3.13436	-10.9097	-49.5143	NA	NA		129.522E-03
D:/Private/VS/ODB for radial tear paper/H/AnteriorShortRadialTearLeftLatH.odb	Step-1	Increment 47: Step Time = 1.000	Short anterior radial tear-1	1112384	-3.13995	-10.8822	-48.0367	NA	NA		193.767E-03
ODB Name	Step	Frame	Part Instance Name	Node Label	X	Y	Z	Section Name	Material Name	Section Point	S-Tresca
D:/Private/VS/ODB for radial tear paper/H/AnteriorShortRadialTearRightLatH.odb	Step-1	Increment 22: Step Time = 1.000	Short anterior radial tear-1	1110127	-2.84630	-10.8789	-48.0323	NA	NA		152.647E-03
D:/Private/VS/ODB for radial tear paper/H/AnteriorShortRadialTearRightLatH.odb	Step-1	Increment 22: Step Time = 1.000	Short anterior radial tear-1	1110128	-2.84204	-11.6450	-48.4596	NA	NA		80.2154E-03
D:/Private/VS/ODB for radial tear paper/H/AnteriorShortRadialTearRightLatH.odb	Step-1	Increment 22: Step Time = 1.000	Short anterior radial tear-1	1110156	-2.83429	-13.1439	-49.3746	NA	NA		151.188E-03
D:/Private/VS/ODB for radial tear paper/H/AnteriorShortRadialTearRightLatH.odb	Step-1	Increment 22: Step Time = 1.000	Short anterior radial tear-1	1110159	-2.83802	-11.6607	-49.9830	NA	NA		83.4432E-03
D:/Private/VS/ODB for radial tear paper/H/AnteriorShortRadialTearRightLatH.odb	Step-1	Increment 22: Step Time = 1.000	Short anterior radial tear-1	1110482	-2.85172	-10.1119	-47.6237	NA	NA		256.474E-03
D:/Private/VS/ODB for radial tear paper/H/AnteriorShortRadialTearRightLatH.odb	Step-1	Increment 22: Step Time = 1.000	Short anterior radial tear-1	1110483	-3.01735	-9.33292	-47.2400	NA	NA		307.625E-03
D:/Private/VS/ODB for radial tear paper/H/AnteriorShortRadialTearRightLatH.odb	Step-1	Increment 22: Step Time = 1.000	Short anterior radial tear-1	1111049	-2.99149	-13.9159	-49.8387	NA	NA		249.789E-03
D:/Private/VS/ODB for radial tear paper/H/AnteriorShortRadialTearRightLatH.odb	Step-1	Increment 22: Step Time = 1.000	Short anterior radial tear-1	1112334	-3.14536	-10.1152	-47.6281	NA	NA		169.470E-03
D:/Private/VS/ODB for radial tear paper/H/AnteriorShortRadialTearRightLatH.odb	Step-1	Increment 22: Step Time = 1.000	Short anterior radial tear-1	1112355	-3.12794	-13.1472	-49.3789	NA	NA		197.962E-03
D:/Private/VS/ODB for radial tear paper/H/AnteriorShortRadialTearRightLatH.odb	Step-1	Increment 22: Step Time = 1.000	Short anterior radial tear-1	1112356	-3.13141	-12.4141	-48.9209	NA	NA		150.432E-03
D:/Private/VS/ODB for radial tear paper/H/AnteriorShortRadialTearRightLatH.odb	Step-1	Increment 22: Step Time = 1.000	Short anterior radial tear-1	1112379	-3.13436	-10.9097	-49.5143	NA	NA		91.0702E-03
D:/Private/VS/ODB for radial tear paper/H/AnteriorShortRadialTearRightLatH.odb	Step-1	Increment 22: Step Time = 1.000	Short anterior radial tear-1	1112384	-3.13995	-10.8822	-48.0367	NA	NA		87.6296E-03
ODB Name	Step	Frame	Part Instance Name	Node Label	X	Y	Z	Section Name	Material Name	Section Point	S-Tresca
D:/Private/VS/ODB for radial tear paper/H/DirectPostRadialTearExtH.odb	Step-1	Increment 24: Step Time = 1.000	Direct posterior radial tear-1	1108002	-4.04467	3.85068	-38.5612	NA	NA		377.641E-03
D:/Private/VS/ODB for radial tear paper/H/DirectPostRadialTearExtH.odb	Step-1	Increment 24: Step Time = 1.000	Direct posterior radial tear-1	1108009	-4.13376	3.44677	-38.8603	NA	NA		336.260E-03
D:/Private/VS/ODB for radial tear paper/H/DirectPostRadialTearExtH.odb	Step-1	Increment 24: Step Time = 1.000	Direct posterior radial tear-1	1108016	-4.13767	3.04553	-39.1539	NA	NA		275.104E-03
D:/Private/VS/ODB for radial tear paper/H/DirectPostRadialTearExtH.odb	Step-1	Increment 24: Step Time = 1.000	Direct posterior radial tear-1	1108023	-4.14661	1.79110	-39.9605	NA	NA		228.993E-03
D:/Private/VS/ODB for radial tear paper/H/DirectPostRadialTearExtH.odb	Step-1	Increment 24: Step Time = 1.000	Direct posterior radial tear-1	1108033	-4.06548	1.37470	-40.2251	NA	NA		175.739E-03
D:/Private/VS/ODB for radial tear paper/H/DirectPostRadialTearExtH.odb	Step-1	Increment 24: Step Time = 1.000	Direct posterior radial tear-1	1108047	-4.14099	2.62610	-39.4298	NA	NA		262.586E-03
D:/Private/VS/ODB for radial tear paper/H/DirectPostRadialTearExtH.odb	Step-1	Increment 24: Step Time = 1.000	Direct posterior radial tear-1	1108048	-4.14404	2.20951	-39.6981	NA	NA		230.758E-03
D:/Private/VS/ODB for radial tear paper/H/DirectPostRadialTearExtH.odb	Step-1	Increment 24: Step Time = 1.000	Direct posterior radial tear-1	1108153	-3.96888	3.44989	-38.8629	NA	NA		353.767E-03
D:/Private/VS/ODB for radial tear paper/H/DirectPostRadialTearExtH.odb	Step-1	Increment 24: Step Time = 1.000	Direct posterior radial tear-1	1108160	-3.97279	3.04864	-39.1565	NA	NA		278.457E-03
D:/Private/VS/ODB for radial tear paper/H/DirectPostRadialTearExtH.odb	Step-1	Increment 24: Step Time = 1.000	Direct posterior radial tear-1	1108167	-3.98173	1.79422	-39.9630	NA	NA		197.400E-03
D:/Private/VS/ODB for radial tear paper/H/DirectPostRadialTearExtH.odb	Step-1	Increment 24: Step Time = 1.000	Direct posterior radial tear-1	1108234	-3.97611	2.62922	-39.4323	NA	NA		252.473E-03
D:/Private/VS/ODB for radial tear paper/H/DirectPostRadialTearExtH.odb	Step-1	Increment 24: Step Time = 1.000	Direct posterior radial tear-1	1108235	-3.97916	2.21263	-39.7007	NA	NA		219.597E-03
ODB Name	Step	Frame	Part Instance Name	Node Label	X	Y	Z	Section Name	Material Name	Section Point	S-Tresca
D:/Private/VS/ODB for radial tear paper/H/DirectPostRadialTearFlexH.odb	Step-1	Increment 24: Step Time = 1.000	Direct posterior radial tear-1	1108002	-4.04467	3.85068	-38.5612	NA	NA		1.75309
D:/Private/VS/ODB for radial tear paper/H/DirectPostRadialTearFlexH.odb	Step-1	Increment 24: Step Time = 1.000	Direct posterior radial tear-1	1108009	-4.13376	3.44677	-38.8603	NA	NA		456.623E-03
D:/Private/VS/ODB for radial tear paper/H/DirectPostRadialTearFlexH.odb	Step-1	Increment 24: Step Time = 1.000	Direct posterior radial tear-1	1108016	-4.13767	3.04553	-39.1539	NA	NA		435.040E-03
D:/Private/VS/ODB for radial tear paper/H/DirectPostRadialTearFlexH.odb	Step-1	Increment 24: Step Time = 1.000	Direct posterior radial tear-1	1108023	-4.14661	1.79110	-39.9605	NA	NA		334.414E-03
D:/Private/VS/ODB for radial tear paper/H/DirectPostRadialTearFlexH.odb	Step-1	Increment 24: Step Time = 1.000	Direct posterior radial tear-1	1108033	-4.06548	1.37470	-40.2251	NA	NA		563.982E-03
D:/Private/VS/ODB for radial tear paper/H/DirectPostRadialTearFlexH.odb	Step-1	Increment 24: Step Time = 1.000	Direct posterior radial tear-1	1108047	-4.14099	2.62610	-39.4298	NA	NA		418.061E-03
D:/Private/VS/ODB for radial tear paper/H/DirectPostRadialTearFlexH.odb	Step-1	Increment 24: Step Time = 1.000	Direct posterior radial tear-1	1108048	-4.14404	2.20951	-39.6981	NA	NA		353.565E-03
D:/Private/VS/ODB for radial tear paper/H/DirectPostRadialTearFlexH.odb	Step-1	Increment 24: Step Time = 1.000	Direct posterior radial tear-1	1108153	-3.96888	3.44989	-38.8629	NA	NA		466.705E-03
D:/Private/VS/ODB for radial tear paper/H/DirectPostRadialTearFlexH.odb	Step-1	Increment 24: Step Time = 1.000	Direct posterior radial tear-1	1108160	-3.97279	3.04864	-39.1565	NA	NA		422.155E-03
D:/Private/VS/ODB for radial tear paper/H/DirectPostRadialTearFlexH.odb	Step-1	Increment 24: Step Time = 1.000	Direct posterior radial tear-1	1108167	-3.98173	1.79422	-39.9630	NA	NA		339.395E-03
D:/Private/VS/ODB for radial tear paper/H/DirectPostRadialTearFlexH.odb	Step-1	Increment 24: Step Time = 1.000	Direct posterior radial tear-1	1108234	-3.97611	2.62922	-39.4323	NA	NA		417.090E-03
D:/Private/VS/ODB for radial tear paper/H/DirectPostRadialTearFlexH.odb	Step-1	Increment 24: Step Time = 1.000	Direct posterior radial tear-1	1108235	-3.97916	2.21263	-39.7007	NA	NA		371.202E-03
ODB Name	Step	Frame	Part Instance Name	Node Label	X	Y	Z	Section Name	Material Name	Section Point	S-Tresca
D:/Private/VS/ODB for radial tear paper/H/DirectPostRadialTearLeftLatH.odb	Step-1	Increment 42: Step Time = 1.000	Direct posterior radial tear-1	1108002	-4.04467	3.85068	-38.5612	NA	NA		220.548E-03
D:/Private/VS/ODB for radial tear paper/H/DirectPostRadialTearLeftLatH.odb	Step-1	Increment 42: Step Time = 1.000	Direct posterior radial tear-1	1108009	-4.13376	3.44677	-38.8603	NA	NA		151.200E-03
D:/Private/VS/ODB for radial tear paper/H/DirectPostRadialTearLeftLatH.odb	Step-1	Increment 42: Step Time = 1.000	Direct posterior radial tear-1	1108016	-4.13767	3.04553	-39.1539	NA	NA		115.034E-03
D:/Private/VS/ODB for radial tear paper/H/DirectPostRadialTearLeftLatH.odb	Step-1	Increment 42: Step Time = 1.000	Direct posterior radial tear-1	1108023	-4.14661	1.79110	-39.9605	NA	NA		233.485E-03
D:/Private/VS/ODB for radial tear paper/H/DirectPostRadialTearLeftLatH.odb	Step-1	Increment 42: Step Time = 1.000	Direct posterior radial tear-1	1108033	-4.06548	1.37470	-40.2251	NA	NA		304.906E-03
D:/Private/VS/ODB for radial tear paper/H/DirectPostRadialTearLeftLatH.odb	Step-1	Increment 42: Step Time = 1.000	Direct posterior radial tear-1	1108047	-4.14099	2.62610	-39.4298	NA	NA		149.308E-03
D:/Private/VS/ODB for radial tear paper/H/DirectPostRadialTearLeftLatH.odb	Step-1	Increment 42: Step Time = 1.000	Direct posterior radial tear-1	1108048	-4.14404	2.20951	-39.6981	NA	NA		190.926E-03
D:/Private/VS/ODB for radial tear paper/H/DirectPostRadialTearLeftLatH.odb	Step-1	Increment 42: Step Time = 1.000	Direct posterior radial tear-1	1108153	-3.96888	3.44989	-38.8629	NA	NA		162.751E-03
D:/Private/VS/ODB for radial tear paper/H/DirectPostRadialTearLeftLatH.odb	Step-1	Increment 42: Step Time = 1.000	Direct posterior radial tear-1	1108160	-3.97279	3.04864	-39.1565	NA	NA		144.423E-03
D:/Private/VS/ODB for radial tear paper/H/DirectPostRadialTearLeftLatH.odb	Step-1	Increment 42: Step Time = 1.000	Direct posterior radial tear-1	1108167	-3.98173	1.79422	-39.9630	NA	NA		209.100E-03
D:/Private/VS/ODB for radial tear paper/H/DirectPostRadialTearLeftLatH.odb	Step-1	Increment 42: Step Time = 1.000	Direct posterior radial tear-1	1108234	-3.97611	2.62922	-39.4323	NA	NA		134.406E-03
D:/Private/VS/ODB for radial tear paper/H/DirectPostRadialTearLeftLatH.odb	Step-1	Increment 42: Step Time = 1.000	Direct posterior radial tear-1	1108235	-3.97916	2.21263	-39.7007	NA	NA		142.902E-03
ODB Name	Step	Frame	Part Instance Name	Node Label	X	Y	Z	Section Name	Material Name	Section Point	S-Tresca
D:/Private/VS/ODB for radial tear paper/H/DirectPostRadialTearRightLatH.odb	Step-1	Increment 22: Step Time = 1.000	Direct posterior radial tear-1	1108002	-4.04467	3.85068	-38.5612	NA	NA		242.772E-03
D:/Private/VS/ODB for radial tear paper/H/DirectPostRadialTearRightLatH.odb	Step-1	Increment 22: Step Time = 1.000	Direct posterior radial tear-1	1108009	-4.13376	3.44677	-38.8603	NA	NA		213.805E-03
D:/Private/VS/ODB for radial tear paper/H/DirectPostRadialTearRightLatH.odb	Step-1	Increment 22: Step Time = 1.000	Direct posterior radial tear-1	1108016	-4.13767	3.04553	-39.1539	NA	NA		183.135E-03
D:/Private/VS/ODB for radial tear paper/H/DirectPostRadialTearRightLatH.odb	Step-1	Increment 22: Step Time = 1.000	Direct posterior radial tear-1	1108023	-4.14661	1.79110	-39.9605	NA	NA		205.586E-03
D:/Private/VS/ODB for radial tear paper/H/DirectPostRadialTearRightLatH.odb	Step-1	Increment 22: Step Time = 1.000	Direct posterior radial tear-1	1108033	-4.06548	1.37470	-40.2251	NA	NA		322.578E-03
D:/Private/VS/ODB for radial tear paper/H/DirectPostRadialTearRightLatH.odb	Step-1	Increment 22: Step Time = 1.000	Direct posterior radial tear-1	1108047	-4.14099	2.62610	-39.4298	NA	NA		151.500E-03
D:/Private/VS/ODB for radial tear paper/H/DirectPostRadialTearRightLatH.odb	Step-1	Increment 22: Step Time = 1.000	Direct posterior radial tear-1	1108048	-4.14404	2.20951	-39.6981	NA	NA		153.282E-03
D:/Private/VS/ODB for radial tear paper/H/DirectPostRadialTearRightLatH.odb	Step-1	Increment 22: Step Time = 1.000	Direct posterior radial tear-1	1108153	-3.96888	3.44989	-38.8629	NA	NA		157.570E-03
D:/Private/VS/ODB for radial tear paper/H/DirectPostRadialTearRightLatH.odb	Step-1	Increment 22: Step Time = 1.000	Direct posterior radial tear-1	1108160	-3.97279	3.04864	-39.1565	NA	NA		117.880E-03
D:/Private/VS/ODB for radial tear paper/H/DirectPostRadialTearRightLatH.odb	Step-1	Increment 22: Step Time = 1.000	Direct posterior radial tear-1	1108167	-3.98173	1.79422	-39.9630	NA	NA		291.146E-03
D:/Private/VS/ODB for radial tear paper/H/DirectPostRadialTearRightLatH.odb	Step-1	Increment 22: Step Time = 1.000	Direct posterior radial tear-1	1108234	-3.97611	2.62922	-39.4323	NA	NA		164.455E-03
D:/Private/VS/ODB for radial tear paper/H/DirectPostRadialTearRightLatH.odb	Step-1	Increment 22: Step Time = 1.000	Direct posterior radial tear-1	1108235	-3.97916	2.21263	-39.7007	NA	NA		218.345E-03
ODB Name	Step	Frame	Part Instance Name	Node Label	X	Y	Z	Section Name	Material Name	Section Point	S-Tresca
D:/Private/VS/ODB for radial tear paper/H/RadialLeftposteriortear2ExtH.odb	Step-1	Increment 25: Step Time = 1.000	Leftposterior tear2-1	1045462	6.15051	2.32661	-39.7661	NA	NA		304.522E-03
D:/Private/VS/ODB for radial tear paper/H/RadialLeftposteriortear2ExtH.odb	Step-1	Increment 25: Step Time = 1.000	Leftposterior tear2-1	1045488	6.55757	2.74348	-39.4560	NA	NA		417.008E-03
D:/Private/VS/ODB for radial tear paper/H/RadialLeftposteriortear2ExtH.odb	Step-1	Increment 25: Step Time = 1.000	Leftposterior tear2-1	1045489	7.02352	3.11534	-39.1646	NA	NA		355.924E-03
D:/Private/VS/ODB for radial tear paper/H/RadialLeftposteriortear2ExtH.odb	Step-1	Increment 25: Step Time = 1.000	Leftposterior tear2-1	1045524	7.49498	3.49137	-38.8572	NA	NA		351.909E-03
D:/Private/VS/ODB for radial tear paper/H/RadialLeftposteriortear2ExtH.odb	Step-1	Increment 25: Step Time = 1.000	Leftposterior tear2-1	1045570	7.96451	3.88045	-38.5400	NA	NA		354.088E-03
D:/Private/VS/ODB for radial tear paper/H/RadialLeftposteriortear2ExtH.odb	Step-1	Increment 25: Step Time = 1.000	Leftposterior tear2-1	1045605	8.43313	4.25976	-38.2468	NA	NA		361.931E-03
D:/Private/VS/ODB for radial tear paper/H/RadialLeftposteriortear2ExtH.odb	Step-1	Increment 25: Step Time = 1.000	Leftposterior tear2-1	1045636	8.97239	4.64578	-38.0056	NA	NA		400.276E-03
D:/Private/VS/ODB for radial tear paper/H/RadialLeftposteriortear2ExtH.odb	Step-1	Increment 25: Step Time = 1.000	Leftposterior tear2-1	1047229	6.67118	2.66964	-39.5067	NA	NA		302.148E-03
D:/Private/VS/ODB for radial tear paper/H/RadialLeftposteriortear2ExtH.odb	Step-1	Increment 25: Step Time = 1.000	Leftposterior tear2-1	1047230	7.13712	3.04150	-39.2153	NA	NA		285.095E-03
D:/Private/VS/ODB for radial tear paper/H/RadialLeftposteriortear2ExtH.odb	Step-1	Increment 25: Step Time = 1.000	Leftposterior tear2-1	1047240	7.60859	3.41752	-38.9078	NA	NA		341.052E-03
D:/Private/VS/ODB for radial tear paper/H/RadialLeftposteriortear2ExtH.odb	Step-1	Increment 25: Step Time = 1.000	Leftposterior tear2-1	1047247	8.07811	3.80661	-38.5907	NA	NA		387.334E-03
D:/Private/VS/ODB for radial tear paper/H/RadialLeftposteriortear2ExtH.odb	Step-1	Increment 25: Step Time = 1.000	Leftposterior tear2-1	1047254	8.54674	4.18592	-38.2975	NA	NA		424.642E-03
ODB Name	Step	Frame	Part Instance Name	Node Label	X	Y	Z	Section Name	Material Name	Section Point	S-Tresca
D:/Private/VS/ODB for radial tear paper/H/RadialLeftposteriortear2FlexH.odb	Step-1	Increment 24: Step Time = 1.000	Leftposterior tear2-1	1045462	6.15051	2.32661	-39.7661	NA	NA		707.174E-03
D:/Private/VS/ODB for radial tear paper/H/RadialLeftposteriortear2FlexH.odb	Step-1	Increment 24: Step Time = 1.000	Leftposterior tear2-1	1045488	6.55757	2.74348	-39.4560	NA	NA		423.910E-03
D:/Private/VS/ODB for radial tear paper/H/RadialLeftposteriortear2FlexH.odb	Step-1	Increment 24: Step Time = 1.000	Leftposterior tear2-1	1045489	7.02352	3.11534	-39.1646	NA	NA		363.695E-03
D:/Private/VS/ODB for radial tear paper/H/RadialLeftposteriortear2FlexH.odb	Step-1	Increment 24: Step Time = 1.000	Leftposterior tear2-1	1045524	7.49498	3.49137	-38.8572	NA	NA		344.732E-03
D:/Private/VS/ODB for radial tear paper/H/RadialLeftposteriortear2FlexH.odb	Step-1	Increment 24: Step Time = 1.000	Leftposterior tear2-1	1045570	7.96451	3.88045	-38.5400	NA	NA		350.790E-03
D:/Private/VS/ODB for radial tear paper/H/RadialLeftposteriortear2FlexH.odb	Step-1	Increment 24: Step Time = 1.000	Leftposterior tear2-1	1045605	8.43313	4.25976	-38.2468	NA	NA		445.085E-03
D:/Private/VS/ODB for radial tear paper/H/RadialLeftposteriortear2FlexH.odb	Step-1	Increment 24: Step Time = 1.000	Leftposterior tear2-1	1045636	8.97239	4.64578	-38.0056	NA	NA		816.220E-03
D:/Private/VS/ODB for radial tear paper/H/RadialLeftposteriortear2FlexH.odb	Step-1	Increment 24: Step Time = 1.000	Leftposterior tear2-1	1047229	6.67118	2.66964	-39.5067	NA	NA		343.489E-03
D:/Private/VS/ODB for radial tear paper/H/RadialLeftposteriortear2FlexH.odb	Step-1	Increment 24: Step Time = 1.000	Leftposterior tear2-1	1047230	7.13712	3.04150	-39.2153	NA	NA		318.450E-03
D:/Private/VS/ODB for radial tear paper/H/RadialLeftposteriortear2FlexH.odb	Step-1	Increment 24: Step Time = 1.000	Leftposterior tear2-1	1047240	7.60859	3.41752	-38.9078	NA	NA		389.046E-03
D:/Private/VS/ODB for radial tear paper/H/RadialLeftposteriortear2FlexH.odb	Step-1	Increment 24: Step Time = 1.000	Leftposterior tear2-1	1047247	8.07811	3.80661	-38.5907	NA	NA		461.276E-03
D:/Private/VS/ODB for radial tear paper/H/RadialLeftposteriortear2FlexH.odb	Step-1	Increment 24: Step Time = 1.000	Leftposterior tear2-1	1047254	8.54674	4.18592	-38.2975	NA	NA		542.289E-03
ODB Name	Step	Frame	Part Instance Name	Node Label	X	Y	Z	Section Name	Material Name	Section Point	S-Tresca
D:/Private/VS/ODB for radial tear paper/H/RadialLeftposteriortear2LeftLatH.odb	Step-1	Increment 40: Step Time = 1.000	Leftposterior tear2-1	1045462	6.15051	2.32661	-39.7661	NA	NA		557.035E-03
D:/Private/VS/ODB for radial tear paper/H/RadialLeftposteriortear2LeftLatH.odb	Step-1	Increment 40: Step Time = 1.000	Leftposterior tear2-1	1045488	6.55757	2.74348	-39.4560	NA	NA		830.840E-03
D:/Private/VS/ODB for radial tear paper/H/RadialLeftposteriortear2LeftLatH.odb	Step-1	Increment 40: Step Time = 1.000	Leftposterior tear2-1	1045489	7.02352	3.11534	-39.1646	NA	NA		678.086E-03
D:/Private/VS/ODB for radial tear paper/H/RadialLeftposteriortear2LeftLatH.odb	Step-1	Increment 40: Step Time = 1.000	Leftposterior tear2-1	1045524	7.49498	3.49137	-38.8572	NA	NA		668.391E-03
D:/Private/VS/ODB for radial tear paper/H/RadialLeftposteriortear2LeftLatH.odb	Step-1	Increment 40: Step Time = 1.000	Leftposterior tear2-1	1045570	7.96451	3.88045	-38.5400	NA	NA		630.879E-03
D:/Private/VS/ODB for radial tear paper/H/RadialLeftposteriortear2LeftLatH.odb	Step-1	Increment 40: Step Time = 1.000	Leftposterior tear2-1	1045605	8.43313	4.25976	-38.2468	NA	NA		568.931E-03
D:/Private/VS/ODB for radial tear paper/H/RadialLeftposteriortear2LeftLatH.odb	Step-1	Increment 40: Step Time = 1.000	Leftposterior tear2-1	1045636	8.97239	4.64578	-38.0056	NA	NA		1.38983
D:/Private/VS/ODB for radial tear paper/H/RadialLeftposteriortear2LeftLatH.odb	Step-1	Increment 40: Step Time = 1.000	Leftposterior tear2-1	1047229	6.67118	2.66964	-39.5067	NA	NA		438.603E-03
D:/Private/VS/ODB for radial tear paper/H/RadialLeftposteriortear2LeftLatH.odb	Step-1	Increment 40: Step Time = 1.000	Leftposterior tear2-1	1047230	7.13712	3.04150	-39.2153	NA	NA		443.170E-03
D:/Private/VS/ODB for radial tear paper/H/RadialLeftposteriortear2LeftLatH.odb	Step-1	Increment 40: Step Time = 1.000	Leftposterior tear2-1	1047240	7.60859	3.41752	-38.9078	NA	NA		629.269E-03
D:/Private/VS/ODB for radial tear paper/H/RadialLeftposteriortear2LeftLatH.odb	Step-1	Increment 40: Step Time = 1.000	Leftposterior tear2-1	1047247	8.07811	3.80661	-38.5907	NA	NA		694.304E-03
D:/Private/VS/ODB for radial tear paper/H/RadialLeftposteriortear2LeftLatH.odb	Step-1	Increment 40: Step Time = 1.000	Leftposterior tear2-1	1047254	8.54674	4.18592	-38.2975	NA	NA		1.15780
ODB Name	Step	Frame	Part Instance Name	Node Label	X	Y	Z	Section Name	Material Name	Section Point	S-Tresca
D:/Private/VS/ODB for radial tear paper/H/RadialLeftposteriortear2RightLatH.odb	Step-1	Increment 22: Step Time = 1.000	Leftposterior tear2-1	1045462	6.15051	2.32661	-39.7661	NA	NA		1.84604
D:/Private/VS/ODB for radial tear paper/H/RadialLeftposteriortear2RightLatH.odb	Step-1	Increment 22: Step Time = 1.000	Leftposterior tear2-1	1045488	6.55757	2.74348	-39.4560	NA	NA		726.978E-03
D:/Private/VS/ODB for radial tear paper/H/RadialLeftposteriortear2RightLatH.odb	Step-1	Increment 22: Step Time = 1.000	Leftposterior tear2-1	1045489	7.02352	3.11534	-39.1646	NA	NA		615.945E-03
D:/Private/VS/ODB for radial tear paper/H/RadialLeftposteriortear2RightLatH.odb	Step-1	Increment 22: Step Time = 1.000	Leftposterior tear2-1	1045524	7.49498	3.49137	-38.8572	NA	NA		703.710E-03
D:/Private/VS/ODB for radial tear paper/H/RadialLeftposteriortear2RightLatH.odb	Step-1	Increment 22: Step Time = 1.000	Leftposterior tear2-1	1045570	7.96451	3.88045	-38.5400	NA	NA		736.123E-03
D:/Private/VS/ODB for radial tear paper/H/RadialLeftposteriortear2RightLatH.odb	Step-1	Increment 22: Step Time = 1.000	Leftposterior tear2-1	1045605	8.43313	4.25976	-38.2468	NA	NA		960.790E-03
D:/Private/VS/ODB for radial tear paper/H/RadialLeftposteriortear2RightLatH.odb	Step-1	Increment 22: Step Time = 1.000	Leftposterior tear2-1	1045636	8.97239	4.64578	-38.0056	NA	NA		991.362E-03
D:/Private/VS/ODB for radial tear paper/H/RadialLeftposteriortear2RightLatH.odb	Step-1	Increment 22: Step Time = 1.000	Leftposterior tear2-1	1047229	6.67118	2.66964	-39.5067	NA	NA		767.469E-03
D:/Private/VS/ODB for radial tear paper/H/RadialLeftposteriortear2RightLatH.odb	Step-1	Increment 22: Step Time = 1.000	Leftposterior tear2-1	1047230	7.13712	3.04150	-39.2153	NA	NA		654.532E-03
D:/Private/VS/ODB for radial tear paper/H/RadialLeftposteriortear2RightLatH.odb	Step-1	Increment 22: Step Time = 1.000	Leftposterior tear2-1	1047240	7.60859	3.41752	-38.9078	NA	NA		709.115E-03
D:/Private/VS/ODB for radial tear paper/H/RadialLeftposteriortear2RightLatH.odb	Step-1	Increment 22: Step Time = 1.000	Leftposterior tear2-1	1047247	8.07811	3.80661	-38.5907	NA	NA		741.589E-03
D:/Private/VS/ODB for radial tear paper/H/RadialLeftposteriortear2RightLatH.odb	Step-1	Increment 22: Step Time = 1.000	Leftposterior tear2-1	1047254	8.54674	4.18592	-38.2975	NA	NA		848.947E-03
ODB Name	Step	Frame	Part Instance Name	Node Label	X	Y	Z	Section Name	Material Name	Section Point	S-Tresca
D:/Private/VS/ODB for radial tear paper/H/RadialLeftposteriortear4ExtH.odb	Step-1	Increment 24: Step Time = 1.000	Leftposterior tear4-1	1053303	8.67626	1.54477	-40.2362	NA	NA		290.983E-03
D:/Private/VS/ODB for radial tear paper/H/RadialLeftposteriortear4ExtH.odb	Step-1	Increment 24: Step Time = 1.000	Leftposterior tear4-1	1053356	9.22402	1.93036	-39.9783	NA	NA		347.644E-03
D:/Private/VS/ODB for radial tear paper/H/RadialLeftposteriortear4ExtH.odb	Step-1	Increment 24: Step Time = 1.000	Leftposterior tear4-1	1053377	9.90529	2.23029	-39.7727	NA	NA		249.023E-03
D:/Private/VS/ODB for radial tear paper/H/RadialLeftposteriortear4ExtH.odb	Step-1	Increment 24: Step Time = 1.000	Leftposterior tear4-1	1053391	10.6102	2.54977	-39.5457	NA	NA		259.259E-03
D:/Private/VS/ODB for radial tear paper/H/RadialLeftposteriortear4ExtH.odb	Step-1	Increment 24: Step Time = 1.000	Leftposterior tear4-1	1053398	11.3486	2.92556	-39.3022	NA	NA		289.827E-03
D:/Private/VS/ODB for radial tear paper/H/RadialLeftposteriortear4ExtH.odb	Step-1	Increment 24: Step Time = 1.000	Leftposterior tear4-1	1053408	12.9234	3.70380	-39.0944	NA	NA		382.575E-03
D:/Private/VS/ODB for radial tear paper/H/RadialLeftposteriortear4ExtH.odb	Step-1	Increment 24: Step Time = 1.000	Leftposterior tear4-1	1053419	12.1311	3.40228	-39.1056	NA	NA		322.479E-03
D:/Private/VS/ODB for radial tear paper/H/RadialLeftposteriortear4ExtH.odb	Step-1	Increment 24: Step Time = 1.000	Leftposterior tear4-1	1055488	9.39635	1.81835	-40.0551	NA	NA		251.092E-03
D:/Private/VS/ODB for radial tear paper/H/RadialLeftposteriortear4ExtH.odb	Step-1	Increment 24: Step Time = 1.000	Leftposterior tear4-1	1055495	10.0776	2.11828	-39.8495	NA	NA		230.948E-03
D:/Private/VS/ODB for radial tear paper/H/RadialLeftposteriortear4ExtH.odb	Step-1	Increment 24: Step Time = 1.000	Leftposterior tear4-1	1055502	10.7825	2.43776	-39.6225	NA	NA		303.270E-03
D:/Private/VS/ODB for radial tear paper/H/RadialLeftposteriortear4ExtH.odb	Step-1	Increment 24: Step Time = 1.000	Leftposterior tear4-1	1055509	11.5209	2.81355	-39.3790	NA	NA		369.239E-03
D:/Private/VS/ODB for radial tear paper/H/RadialLeftposteriortear4ExtH.odb	Step-1	Increment 24: Step Time = 1.000	Leftposterior tear4-1	1055530	12.3034	3.29026	-39.1824	NA	NA		274.476E-03
ODB Name	Step	Frame	Part Instance Name	Node Label	X	Y	Z	Section Name	Material Name	Section Point	S-Tresca
D:/Private/VS/ODB for radial tear paper/H/RadialLeftposteriortear4FlexH.odb	Step-1	Increment 23: Step Time = 1.000	Leftposterior tear4-1	1053303	8.67626	1.54477	-40.2362	NA	NA		462.376E-03
D:/Private/VS/ODB for radial tear paper/H/RadialLeftposteriortear4FlexH.odb	Step-1	Increment 23: Step Time = 1.000	Leftposterior tear4-1	1053356	9.22402	1.93036	-39.9783	NA	NA		326.628E-03
D:/Private/VS/ODB for radial tear paper/H/RadialLeftposteriortear4FlexH.odb	Step-1	Increment 23: Step Time = 1.000	Leftposterior tear4-1	1053377	9.90529	2.23029	-39.7727	NA	NA		292.430E-03
D:/Private/VS/ODB for radial tear paper/H/RadialLeftposteriortear4FlexH.odb	Step-1	Increment 23: Step Time = 1.000	Leftposterior tear4-1	1053391	10.6102	2.54977	-39.5457	NA	NA		281.058E-03
D:/Private/VS/ODB for radial tear paper/H/RadialLeftposteriortear4FlexH.odb	Step-1	Increment 23: Step Time = 1.000	Leftposterior tear4-1	1053398	11.3486	2.92556	-39.3022	NA	NA		278.314E-03
D:/Private/VS/ODB for radial tear paper/H/RadialLeftposteriortear4FlexH.odb	Step-1	Increment 23: Step Time = 1.000	Leftposterior tear4-1	1053408	12.9234	3.70380	-39.0944	NA	NA		356.480E-03
D:/Private/VS/ODB for radial tear paper/H/RadialLeftposteriortear4FlexH.odb	Step-1	Increment 23: Step Time = 1.000	Leftposterior tear4-1	1053419	12.1311	3.40228	-39.1056	NA	NA		324.559E-03
D:/Private/VS/ODB for radial tear paper/H/RadialLeftposteriortear4FlexH.odb	Step-1	Increment 23: Step Time = 1.000	Leftposterior tear4-1	1055488	9.39635	1.81835	-40.0551	NA	NA		329.602E-03
D:/Private/VS/ODB for radial tear paper/H/RadialLeftposteriortear4FlexH.odb	Step-1	Increment 23: Step Time = 1.000	Leftposterior tear4-1	1055495	10.0776	2.11828	-39.8495	NA	NA		257.365E-03
D:/Private/VS/ODB for radial tear paper/H/RadialLeftposteriortear4FlexH.odb	Step-1	Increment 23: Step Time = 1.000	Leftposterior tear4-1	1055502	10.7825	2.43776	-39.6225	NA	NA		278.696E-03
D:/Private/VS/ODB for radial tear paper/H/RadialLeftposteriortear4FlexH.odb	Step-1	Increment 23: Step Time = 1.000	Leftposterior tear4-1	1055509	11.5209	2.81355	-39.3790	NA	NA		378.845E-03
D:/Private/VS/ODB for radial tear paper/H/RadialLeftposteriortear4FlexH.odb	Step-1	Increment 23: Step Time = 1.000	Leftposterior tear4-1	1055530	12.3034	3.29026	-39.1824	NA	NA		356.118E-03
ODB Name	Step	Frame	Part Instance Name	Node Label	X	Y	Z	Section Name	Material Name	Section Point	S-Tresca
D:/Private/VS/ODB for radial tear paper/H/RadialLeftposteriortear4LeftLatH.odb	Step-1	Increment 24: Step Time = 1.000	Leftposterior tear4-1	1053303	8.67626	1.54477	-40.2362	NA	NA		982.975E-03
D:/Private/VS/ODB for radial tear paper/H/RadialLeftposteriortear4LeftLatH.odb	Step-1	Increment 24: Step Time = 1.000	Leftposterior tear4-1	1053356	9.22402	1.93036	-39.9783	NA	NA		878.508E-03
D:/Private/VS/ODB for radial tear paper/H/RadialLeftposteriortear4LeftLatH.odb	Step-1	Increment 24: Step Time = 1.000	Leftposterior tear4-1	1053377	9.90529	2.23029	-39.7727	NA	NA		813.288E-03
D:/Private/VS/ODB for radial tear paper/H/RadialLeftposteriortear4LeftLatH.odb	Step-1	Increment 24: Step Time = 1.000	Leftposterior tear4-1	1053391	10.6102	2.54977	-39.5457	NA	NA		836.948E-03
D:/Private/VS/ODB for radial tear paper/H/RadialLeftposteriortear4LeftLatH.odb	Step-1	Increment 24: Step Time = 1.000	Leftposterior tear4-1	1053398	11.3486	2.92556	-39.3022	NA	NA		868.651E-03
D:/Private/VS/ODB for radial tear paper/H/RadialLeftposteriortear4LeftLatH.odb	Step-1	Increment 24: Step Time = 1.000	Leftposterior tear4-1	1053408	12.9234	3.70380	-39.0944	NA	NA		767.070E-03
D:/Private/VS/ODB for radial tear paper/H/RadialLeftposteriortear4LeftLatH.odb	Step-1	Increment 24: Step Time = 1.000	Leftposterior tear4-1	1053419	12.1311	3.40228	-39.1056	NA	NA		1.00590
D:/Private/VS/ODB for radial tear paper/H/RadialLeftposteriortear4LeftLatH.odb	Step-1	Increment 24: Step Time = 1.000	Leftposterior tear4-1	1055488	9.39635	1.81835	-40.0551	NA	NA		1.08695
D:/Private/VS/ODB for radial tear paper/H/RadialLeftposteriortear4LeftLatH.odb	Step-1	Increment 24: Step Time = 1.000	Leftposterior tear4-1	1055495	10.0776	2.11828	-39.8495	NA	NA		768.875E-03
D:/Private/VS/ODB for radial tear paper/H/RadialLeftposteriortear4LeftLatH.odb	Step-1	Increment 24: Step Time = 1.000	Leftposterior tear4-1	1055502	10.7825	2.43776	-39.6225	NA	NA		743.281E-03
D:/Private/VS/ODB for radial tear paper/H/RadialLeftposteriortear4LeftLatH.odb	Step-1	Increment 24: Step Time = 1.000	Leftposterior tear4-1	1055509	11.5209	2.81355	-39.3790	NA	NA		789.791E-03
D:/Private/VS/ODB for radial tear paper/H/RadialLeftposteriortear4LeftLatH.odb	Step-1	Increment 24: Step Time = 1.000	Leftposterior tear4-1	1055530	12.3034	3.29026	-39.1824	NA	NA		871.969E-03
ODB Name	Step	Frame	Part Instance Name	Node Label	X	Y	Z	Section Name	Material Name	Section Point	S-Tresca
D:/Private/VS/ODB for radial tear paper/H/RadialLeftposteriortear4RightLatH.odb	Step-1	Increment 22: Step Time = 1.000	Leftposterior tear4-1	1053303	8.67626	1.54477	-40.2362	NA	NA		979.091E-03
D:/Private/VS/ODB for radial tear paper/H/RadialLeftposteriortear4RightLatH.odb	Step-1	Increment 22: Step Time = 1.000	Leftposterior tear4-1	1053356	9.22402	1.93036	-39.9783	NA	NA		1.41256
D:/Private/VS/ODB for radial tear paper/H/RadialLeftposteriortear4RightLatH.odb	Step-1	Increment 22: Step Time = 1.000	Leftposterior tear4-1	1053377	9.90529	2.23029	-39.7727	NA	NA		773.549E-03
D:/Private/VS/ODB for radial tear paper/H/RadialLeftposteriortear4RightLatH.odb	Step-1	Increment 22: Step Time = 1.000	Leftposterior tear4-1	1053391	10.6102	2.54977	-39.5457	NA	NA		745.145E-03
D:/Private/VS/ODB for radial tear paper/H/RadialLeftposteriortear4RightLatH.odb	Step-1	Increment 22: Step Time = 1.000	Leftposterior tear4-1	1053398	11.3486	2.92556	-39.3022	NA	NA		768.121E-03
D:/Private/VS/ODB for radial tear paper/H/RadialLeftposteriortear4RightLatH.odb	Step-1	Increment 22: Step Time = 1.000	Leftposterior tear4-1	1053408	12.9234	3.70380	-39.0944	NA	NA		2.68909
D:/Private/VS/ODB for radial tear paper/H/RadialLeftposteriortear4RightLatH.odb	Step-1	Increment 22: Step Time = 1.000	Leftposterior tear4-1	1053419	12.1311	3.40228	-39.1056	NA	NA		708.648E-03
D:/Private/VS/ODB for radial tear paper/H/RadialLeftposteriortear4RightLatH.odb	Step-1	Increment 22: Step Time = 1.000	Leftposterior tear4-1	1055488	9.39635	1.81835	-40.0551	NA	NA		713.351E-03
D:/Private/VS/ODB for radial tear paper/H/RadialLeftposteriortear4RightLatH.odb	Step-1	Increment 22: Step Time = 1.000	Leftposterior tear4-1	1055495	10.0776	2.11828	-39.8495	NA	NA		806.963E-03
D:/Private/VS/ODB for radial tear paper/H/RadialLeftposteriortear4RightLatH.odb	Step-1	Increment 22: Step Time = 1.000	Leftposterior tear4-1	1055502	10.7825	2.43776	-39.6225	NA	NA		1.41947
D:/Private/VS/ODB for radial tear paper/H/RadialLeftposteriortear4RightLatH.odb	Step-1	Increment 22: Step Time = 1.000	Leftposterior tear4-1	1055509	11.5209	2.81355	-39.3790	NA	NA		2.14771
D:/Private/VS/ODB for radial tear paper/H/RadialLeftposteriortear4RightLatH.odb	Step-1	Increment 22: Step Time = 1.000	Leftposterior tear4-1	1055530	12.3034	3.29026	-39.1824	NA	NA		1.85186
