# Supplementary material for: Progression of radial tears in L5-S1 intervertebral disc depends on location and type of movements: An in-silico study
Source: PLoS One. 2026 Jun 30;21(6):e0352680. doi: 10.1371/journal.pone.0352680 (PMC13318002; doi:10.1371/journal.pone.0352680)
Supplement: S1 File — (ZIP) [file pone.0352680.s001.zip › Results for Mild Degeneration.csv]

ODB Name	Step	Frame	Part Instance Name	Node Label	X	Y	Z	Section Name	Material Name	Section Point	S-Tresca
D:/Private/VS/ODB for radial tear paper/Mild/AnteriorShortRadialTearExtM.odb	Step-1	Increment 22: Step Time = 1.000	Short anterior radial tear-1	1110127	-2.84630	-10.8789	-48.0323	NA	NA		527.434E-03
D:/Private/VS/ODB for radial tear paper/Mild/AnteriorShortRadialTearExtM.odb	Step-1	Increment 22: Step Time = 1.000	Short anterior radial tear-1	1110128	-2.84204	-11.6450	-48.4596	NA	NA		566.382E-03
D:/Private/VS/ODB for radial tear paper/Mild/AnteriorShortRadialTearExtM.odb	Step-1	Increment 22: Step Time = 1.000	Short anterior radial tear-1	1110156	-2.83429	-13.1439	-49.3746	NA	NA		607.490E-03
D:/Private/VS/ODB for radial tear paper/Mild/AnteriorShortRadialTearExtM.odb	Step-1	Increment 22: Step Time = 1.000	Short anterior radial tear-1	1110159	-2.83802	-11.6607	-49.9830	NA	NA		567.276E-03
D:/Private/VS/ODB for radial tear paper/Mild/AnteriorShortRadialTearExtM.odb	Step-1	Increment 22: Step Time = 1.000	Short anterior radial tear-1	1110482	-2.85172	-10.1119	-47.6237	NA	NA		572.609E-03
D:/Private/VS/ODB for radial tear paper/Mild/AnteriorShortRadialTearExtM.odb	Step-1	Increment 22: Step Time = 1.000	Short anterior radial tear-1	1110483	-3.01735	-9.33292	-47.2400	NA	NA		850.761E-03
D:/Private/VS/ODB for radial tear paper/Mild/AnteriorShortRadialTearExtM.odb	Step-1	Increment 22: Step Time = 1.000	Short anterior radial tear-1	1111049	-2.99149	-13.9159	-49.8387	NA	NA		646.208E-03
D:/Private/VS/ODB for radial tear paper/Mild/AnteriorShortRadialTearExtM.odb	Step-1	Increment 22: Step Time = 1.000	Short anterior radial tear-1	1112334	-3.14536	-10.1152	-47.6281	NA	NA		552.424E-03
D:/Private/VS/ODB for radial tear paper/Mild/AnteriorShortRadialTearExtM.odb	Step-1	Increment 22: Step Time = 1.000	Short anterior radial tear-1	1112355	-3.12794	-13.1472	-49.3789	NA	NA		602.870E-03
D:/Private/VS/ODB for radial tear paper/Mild/AnteriorShortRadialTearExtM.odb	Step-1	Increment 22: Step Time = 1.000	Short anterior radial tear-1	1112356	-3.13141	-12.4141	-48.9209	NA	NA		571.699E-03
D:/Private/VS/ODB for radial tear paper/Mild/AnteriorShortRadialTearExtM.odb	Step-1	Increment 22: Step Time = 1.000	Short anterior radial tear-1	1112379	-3.13436	-10.9097	-49.5143	NA	NA		561.875E-03
D:/Private/VS/ODB for radial tear paper/Mild/AnteriorShortRadialTearExtM.odb	Step-1	Increment 22: Step Time = 1.000	Short anterior radial tear-1	1112384	-3.13995	-10.8822	-48.0367	NA	NA		531.467E-03
ODB Name	Step	Frame	Part Instance Name	Node Label	X	Y	Z	Section Name	Material Name	Section Point	S-Tresca
D:/Private/VS/ODB for radial tear paper/Mild/AnteriorShortRadialTearFlexM.odb	Step-1	Increment 22: Step Time = 1.000	Short anterior radial tear-1	1110127	-2.84630	-10.8789	-48.0323	NA	NA		547.488E-03
D:/Private/VS/ODB for radial tear paper/Mild/AnteriorShortRadialTearFlexM.odb	Step-1	Increment 22: Step Time = 1.000	Short anterior radial tear-1	1110128	-2.84204	-11.6450	-48.4596	NA	NA		571.807E-03
D:/Private/VS/ODB for radial tear paper/Mild/AnteriorShortRadialTearFlexM.odb	Step-1	Increment 22: Step Time = 1.000	Short anterior radial tear-1	1110156	-2.83429	-13.1439	-49.3746	NA	NA		588.155E-03
D:/Private/VS/ODB for radial tear paper/Mild/AnteriorShortRadialTearFlexM.odb	Step-1	Increment 22: Step Time = 1.000	Short anterior radial tear-1	1110159	-2.83802	-11.6607	-49.9830	NA	NA		609.281E-03
D:/Private/VS/ODB for radial tear paper/Mild/AnteriorShortRadialTearFlexM.odb	Step-1	Increment 22: Step Time = 1.000	Short anterior radial tear-1	1110482	-2.85172	-10.1119	-47.6237	NA	NA		685.794E-03
D:/Private/VS/ODB for radial tear paper/Mild/AnteriorShortRadialTearFlexM.odb	Step-1	Increment 22: Step Time = 1.000	Short anterior radial tear-1	1110483	-3.01735	-9.33292	-47.2400	NA	NA		649.385E-03
D:/Private/VS/ODB for radial tear paper/Mild/AnteriorShortRadialTearFlexM.odb	Step-1	Increment 22: Step Time = 1.000	Short anterior radial tear-1	1111049	-2.99149	-13.9159	-49.8387	NA	NA		579.021E-03
D:/Private/VS/ODB for radial tear paper/Mild/AnteriorShortRadialTearFlexM.odb	Step-1	Increment 22: Step Time = 1.000	Short anterior radial tear-1	1112334	-3.14536	-10.1152	-47.6281	NA	NA		669.767E-03
D:/Private/VS/ODB for radial tear paper/Mild/AnteriorShortRadialTearFlexM.odb	Step-1	Increment 22: Step Time = 1.000	Short anterior radial tear-1	1112355	-3.12794	-13.1472	-49.3789	NA	NA		592.537E-03
D:/Private/VS/ODB for radial tear paper/Mild/AnteriorShortRadialTearFlexM.odb	Step-1	Increment 22: Step Time = 1.000	Short anterior radial tear-1	1112356	-3.13141	-12.4141	-48.9209	NA	NA		595.518E-03
D:/Private/VS/ODB for radial tear paper/Mild/AnteriorShortRadialTearFlexM.odb	Step-1	Increment 22: Step Time = 1.000	Short anterior radial tear-1	1112379	-3.13436	-10.9097	-49.5143	NA	NA		582.096E-03
D:/Private/VS/ODB for radial tear paper/Mild/AnteriorShortRadialTearFlexM.odb	Step-1	Increment 22: Step Time = 1.000	Short anterior radial tear-1	1112384	-3.13995	-10.8822	-48.0367	NA	NA		548.736E-03
ODB Name	Step	Frame	Part Instance Name	Node Label	X	Y	Z	Section Name	Material Name	Section Point	S-Tresca
D:/Private/VS/ODB for radial tear paper/Mild/AnteriorShortRadialTearLeftLatM.odb	Step-1	Increment 19: Step Time = 1.000	Short anterior radial tear-1	1110127	-2.84630	-10.8789	-48.0323	NA	NA		135.354E-03
D:/Private/VS/ODB for radial tear paper/Mild/AnteriorShortRadialTearLeftLatM.odb	Step-1	Increment 19: Step Time = 1.000	Short anterior radial tear-1	1110128	-2.84204	-11.6450	-48.4596	NA	NA		155.082E-03
D:/Private/VS/ODB for radial tear paper/Mild/AnteriorShortRadialTearLeftLatM.odb	Step-1	Increment 19: Step Time = 1.000	Short anterior radial tear-1	1110156	-2.83429	-13.1439	-49.3746	NA	NA		231.175E-03
D:/Private/VS/ODB for radial tear paper/Mild/AnteriorShortRadialTearLeftLatM.odb	Step-1	Increment 19: Step Time = 1.000	Short anterior radial tear-1	1110159	-2.83802	-11.6607	-49.9830	NA	NA		196.039E-03
D:/Private/VS/ODB for radial tear paper/Mild/AnteriorShortRadialTearLeftLatM.odb	Step-1	Increment 19: Step Time = 1.000	Short anterior radial tear-1	1110482	-2.85172	-10.1119	-47.6237	NA	NA		232.713E-03
D:/Private/VS/ODB for radial tear paper/Mild/AnteriorShortRadialTearLeftLatM.odb	Step-1	Increment 19: Step Time = 1.000	Short anterior radial tear-1	1110483	-3.01735	-9.33292	-47.2400	NA	NA		394.464E-03
D:/Private/VS/ODB for radial tear paper/Mild/AnteriorShortRadialTearLeftLatM.odb	Step-1	Increment 19: Step Time = 1.000	Short anterior radial tear-1	1111049	-2.99149	-13.9159	-49.8387	NA	NA		310.976E-03
D:/Private/VS/ODB for radial tear paper/Mild/AnteriorShortRadialTearLeftLatM.odb	Step-1	Increment 19: Step Time = 1.000	Short anterior radial tear-1	1112334	-3.14536	-10.1152	-47.6281	NA	NA		317.687E-03
D:/Private/VS/ODB for radial tear paper/Mild/AnteriorShortRadialTearLeftLatM.odb	Step-1	Increment 19: Step Time = 1.000	Short anterior radial tear-1	1112355	-3.12794	-13.1472	-49.3789	NA	NA		194.062E-03
D:/Private/VS/ODB for radial tear paper/Mild/AnteriorShortRadialTearLeftLatM.odb	Step-1	Increment 19: Step Time = 1.000	Short anterior radial tear-1	1112356	-3.13141	-12.4141	-48.9209	NA	NA		102.896E-03
D:/Private/VS/ODB for radial tear paper/Mild/AnteriorShortRadialTearLeftLatM.odb	Step-1	Increment 19: Step Time = 1.000	Short anterior radial tear-1	1112379	-3.13436	-10.9097	-49.5143	NA	NA		133.066E-03
D:/Private/VS/ODB for radial tear paper/Mild/AnteriorShortRadialTearLeftLatM.odb	Step-1	Increment 19: Step Time = 1.000	Short anterior radial tear-1	1112384	-3.13995	-10.8822	-48.0367	NA	NA		215.300E-03
ODB Name	Step	Frame	Part Instance Name	Node Label	X	Y	Z	Section Name	Material Name	Section Point	S-Tresca
D:/Private/VS/ODB for radial tear paper/Mild/AnteriorShortRadialTearRightLatM.odb	Step-1	Increment 20: Step Time = 1.000	Short anterior radial tear-1	1110127	-2.84630	-10.8789	-48.0323	NA	NA		179.159E-03
D:/Private/VS/ODB for radial tear paper/Mild/AnteriorShortRadialTearRightLatM.odb	Step-1	Increment 20: Step Time = 1.000	Short anterior radial tear-1	1110128	-2.84204	-11.6450	-48.4596	NA	NA		96.0269E-03
D:/Private/VS/ODB for radial tear paper/Mild/AnteriorShortRadialTearRightLatM.odb	Step-1	Increment 20: Step Time = 1.000	Short anterior radial tear-1	1110156	-2.83429	-13.1439	-49.3746	NA	NA		179.488E-03
D:/Private/VS/ODB for radial tear paper/Mild/AnteriorShortRadialTearRightLatM.odb	Step-1	Increment 20: Step Time = 1.000	Short anterior radial tear-1	1110159	-2.83802	-11.6607	-49.9830	NA	NA		100.391E-03
D:/Private/VS/ODB for radial tear paper/Mild/AnteriorShortRadialTearRightLatM.odb	Step-1	Increment 20: Step Time = 1.000	Short anterior radial tear-1	1110482	-2.85172	-10.1119	-47.6237	NA	NA		308.937E-03
D:/Private/VS/ODB for radial tear paper/Mild/AnteriorShortRadialTearRightLatM.odb	Step-1	Increment 20: Step Time = 1.000	Short anterior radial tear-1	1110483	-3.01735	-9.33292	-47.2400	NA	NA		354.922E-03
D:/Private/VS/ODB for radial tear paper/Mild/AnteriorShortRadialTearRightLatM.odb	Step-1	Increment 20: Step Time = 1.000	Short anterior radial tear-1	1111049	-2.99149	-13.9159	-49.8387	NA	NA		293.499E-03
D:/Private/VS/ODB for radial tear paper/Mild/AnteriorShortRadialTearRightLatM.odb	Step-1	Increment 20: Step Time = 1.000	Short anterior radial tear-1	1112334	-3.14536	-10.1152	-47.6281	NA	NA		201.958E-03
D:/Private/VS/ODB for radial tear paper/Mild/AnteriorShortRadialTearRightLatM.odb	Step-1	Increment 20: Step Time = 1.000	Short anterior radial tear-1	1112355	-3.12794	-13.1472	-49.3789	NA	NA		232.924E-03
D:/Private/VS/ODB for radial tear paper/Mild/AnteriorShortRadialTearRightLatM.odb	Step-1	Increment 20: Step Time = 1.000	Short anterior radial tear-1	1112356	-3.13141	-12.4141	-48.9209	NA	NA		173.763E-03
D:/Private/VS/ODB for radial tear paper/Mild/AnteriorShortRadialTearRightLatM.odb	Step-1	Increment 20: Step Time = 1.000	Short anterior radial tear-1	1112379	-3.13436	-10.9097	-49.5143	NA	NA		111.814E-03
D:/Private/VS/ODB for radial tear paper/Mild/AnteriorShortRadialTearRightLatM.odb	Step-1	Increment 20: Step Time = 1.000	Short anterior radial tear-1	1112384	-3.13995	-10.8822	-48.0367	NA	NA		101.748E-03
ODB Name	Step	Frame	Part Instance Name	Node Label	X	Y	Z	Section Name	Material Name	Section Point	S-Tresca
D:/Private/VS/ODB for radial tear paper/Mild/DirectPostRadialTearExtM.odb	Step-1	Increment 22: Step Time = 1.000	Direct posterior radial tear-1	1108002	-4.04467	3.85068	-38.5612	NA	NA		653.305E-03
D:/Private/VS/ODB for radial tear paper/Mild/DirectPostRadialTearExtM.odb	Step-1	Increment 22: Step Time = 1.000	Direct posterior radial tear-1	1108009	-4.13376	3.44677	-38.8603	NA	NA		614.834E-03
D:/Private/VS/ODB for radial tear paper/Mild/DirectPostRadialTearExtM.odb	Step-1	Increment 22: Step Time = 1.000	Direct posterior radial tear-1	1108016	-4.13767	3.04553	-39.1539	NA	NA		510.186E-03
D:/Private/VS/ODB for radial tear paper/Mild/DirectPostRadialTearExtM.odb	Step-1	Increment 22: Step Time = 1.000	Direct posterior radial tear-1	1108023	-4.14661	1.79110	-39.9605	NA	NA		439.261E-03
D:/Private/VS/ODB for radial tear paper/Mild/DirectPostRadialTearExtM.odb	Step-1	Increment 22: Step Time = 1.000	Direct posterior radial tear-1	1108033	-4.06548	1.37470	-40.2251	NA	NA		395.490E-03
D:/Private/VS/ODB for radial tear paper/Mild/DirectPostRadialTearExtM.odb	Step-1	Increment 22: Step Time = 1.000	Direct posterior radial tear-1	1108047	-4.14099	2.62610	-39.4298	NA	NA		471.819E-03
D:/Private/VS/ODB for radial tear paper/Mild/DirectPostRadialTearExtM.odb	Step-1	Increment 22: Step Time = 1.000	Direct posterior radial tear-1	1108048	-4.14404	2.20951	-39.6981	NA	NA		388.336E-03
D:/Private/VS/ODB for radial tear paper/Mild/DirectPostRadialTearExtM.odb	Step-1	Increment 22: Step Time = 1.000	Direct posterior radial tear-1	1108153	-3.96888	3.44989	-38.8629	NA	NA		630.083E-03
D:/Private/VS/ODB for radial tear paper/Mild/DirectPostRadialTearExtM.odb	Step-1	Increment 22: Step Time = 1.000	Direct posterior radial tear-1	1108160	-3.97279	3.04864	-39.1565	NA	NA		510.584E-03
D:/Private/VS/ODB for radial tear paper/Mild/DirectPostRadialTearExtM.odb	Step-1	Increment 22: Step Time = 1.000	Direct posterior radial tear-1	1108167	-3.98173	1.79422	-39.9630	NA	NA		414.740E-03
D:/Private/VS/ODB for radial tear paper/Mild/DirectPostRadialTearExtM.odb	Step-1	Increment 22: Step Time = 1.000	Direct posterior radial tear-1	1108234	-3.97611	2.62922	-39.4323	NA	NA		464.748E-03
D:/Private/VS/ODB for radial tear paper/Mild/DirectPostRadialTearExtM.odb	Step-1	Increment 22: Step Time = 1.000	Direct posterior radial tear-1	1108235	-3.97916	2.21263	-39.7007	NA	NA		391.247E-03
ODB Name	Step	Frame	Part Instance Name	Node Label	X	Y	Z	Section Name	Material Name	Section Point	S-Tresca
D:/Private/VS/ODB for radial tear paper/Mild/DirectPostRadialTearFlexM.odb	Step-1	Increment 22: Step Time = 1.000	Direct posterior radial tear-1	1108002	-4.04467	3.85068	-38.5612	NA	NA		2.96566
D:/Private/VS/ODB for radial tear paper/Mild/DirectPostRadialTearFlexM.odb	Step-1	Increment 22: Step Time = 1.000	Direct posterior radial tear-1	1108009	-4.13376	3.44677	-38.8603	NA	NA		700.949E-03
D:/Private/VS/ODB for radial tear paper/Mild/DirectPostRadialTearFlexM.odb	Step-1	Increment 22: Step Time = 1.000	Direct posterior radial tear-1	1108016	-4.13767	3.04553	-39.1539	NA	NA		681.861E-03
D:/Private/VS/ODB for radial tear paper/Mild/DirectPostRadialTearFlexM.odb	Step-1	Increment 22: Step Time = 1.000	Direct posterior radial tear-1	1108023	-4.14661	1.79110	-39.9605	NA	NA		543.138E-03
D:/Private/VS/ODB for radial tear paper/Mild/DirectPostRadialTearFlexM.odb	Step-1	Increment 22: Step Time = 1.000	Direct posterior radial tear-1	1108033	-4.06548	1.37470	-40.2251	NA	NA		1.05895
D:/Private/VS/ODB for radial tear paper/Mild/DirectPostRadialTearFlexM.odb	Step-1	Increment 22: Step Time = 1.000	Direct posterior radial tear-1	1108047	-4.14099	2.62610	-39.4298	NA	NA		656.368E-03
D:/Private/VS/ODB for radial tear paper/Mild/DirectPostRadialTearFlexM.odb	Step-1	Increment 22: Step Time = 1.000	Direct posterior radial tear-1	1108048	-4.14404	2.20951	-39.6981	NA	NA		549.135E-03
D:/Private/VS/ODB for radial tear paper/Mild/DirectPostRadialTearFlexM.odb	Step-1	Increment 22: Step Time = 1.000	Direct posterior radial tear-1	1108153	-3.96888	3.44989	-38.8629	NA	NA		722.560E-03
D:/Private/VS/ODB for radial tear paper/Mild/DirectPostRadialTearFlexM.odb	Step-1	Increment 22: Step Time = 1.000	Direct posterior radial tear-1	1108160	-3.97279	3.04864	-39.1565	NA	NA		653.471E-03
D:/Private/VS/ODB for radial tear paper/Mild/DirectPostRadialTearFlexM.odb	Step-1	Increment 22: Step Time = 1.000	Direct posterior radial tear-1	1108167	-3.98173	1.79422	-39.9630	NA	NA		539.028E-03
D:/Private/VS/ODB for radial tear paper/Mild/DirectPostRadialTearFlexM.odb	Step-1	Increment 22: Step Time = 1.000	Direct posterior radial tear-1	1108234	-3.97611	2.62922	-39.4323	NA	NA		651.270E-03
D:/Private/VS/ODB for radial tear paper/Mild/DirectPostRadialTearFlexM.odb	Step-1	Increment 22: Step Time = 1.000	Direct posterior radial tear-1	1108235	-3.97916	2.21263	-39.7007	NA	NA		577.916E-03
ODB Name	Step	Frame	Part Instance Name	Node Label	X	Y	Z	Section Name	Material Name	Section Point	S-Tresca
D:/Private/VS/ODB for radial tear paper/Mild/DirectPostRadialTearLeftLatM.odb	Step-1	Increment 19: Step Time = 1.000	Direct posterior radial tear-1	1108002	-4.04467	3.85068	-38.5612	NA	NA		227.448E-03
D:/Private/VS/ODB for radial tear paper/Mild/DirectPostRadialTearLeftLatM.odb	Step-1	Increment 19: Step Time = 1.000	Direct posterior radial tear-1	1108009	-4.13376	3.44677	-38.8603	NA	NA		176.066E-03
D:/Private/VS/ODB for radial tear paper/Mild/DirectPostRadialTearLeftLatM.odb	Step-1	Increment 19: Step Time = 1.000	Direct posterior radial tear-1	1108016	-4.13767	3.04553	-39.1539	NA	NA		139.431E-03
D:/Private/VS/ODB for radial tear paper/Mild/DirectPostRadialTearLeftLatM.odb	Step-1	Increment 19: Step Time = 1.000	Direct posterior radial tear-1	1108023	-4.14661	1.79110	-39.9605	NA	NA		292.600E-03
D:/Private/VS/ODB for radial tear paper/Mild/DirectPostRadialTearLeftLatM.odb	Step-1	Increment 19: Step Time = 1.000	Direct posterior radial tear-1	1108033	-4.06548	1.37470	-40.2251	NA	NA		345.463E-03
D:/Private/VS/ODB for radial tear paper/Mild/DirectPostRadialTearLeftLatM.odb	Step-1	Increment 19: Step Time = 1.000	Direct posterior radial tear-1	1108047	-4.14099	2.62610	-39.4298	NA	NA		181.112E-03
D:/Private/VS/ODB for radial tear paper/Mild/DirectPostRadialTearLeftLatM.odb	Step-1	Increment 19: Step Time = 1.000	Direct posterior radial tear-1	1108048	-4.14404	2.20951	-39.6981	NA	NA		228.737E-03
D:/Private/VS/ODB for radial tear paper/Mild/DirectPostRadialTearLeftLatM.odb	Step-1	Increment 19: Step Time = 1.000	Direct posterior radial tear-1	1108153	-3.96888	3.44989	-38.8629	NA	NA		194.930E-03
D:/Private/VS/ODB for radial tear paper/Mild/DirectPostRadialTearLeftLatM.odb	Step-1	Increment 19: Step Time = 1.000	Direct posterior radial tear-1	1108160	-3.97279	3.04864	-39.1565	NA	NA		173.221E-03
D:/Private/VS/ODB for radial tear paper/Mild/DirectPostRadialTearLeftLatM.odb	Step-1	Increment 19: Step Time = 1.000	Direct posterior radial tear-1	1108167	-3.98173	1.79422	-39.9630	NA	NA		246.215E-03
D:/Private/VS/ODB for radial tear paper/Mild/DirectPostRadialTearLeftLatM.odb	Step-1	Increment 19: Step Time = 1.000	Direct posterior radial tear-1	1108234	-3.97611	2.62922	-39.4323	NA	NA		161.099E-03
D:/Private/VS/ODB for radial tear paper/Mild/DirectPostRadialTearLeftLatM.odb	Step-1	Increment 19: Step Time = 1.000	Direct posterior radial tear-1	1108235	-3.97916	2.21263	-39.7007	NA	NA		170.527E-03
ODB Name	Step	Frame	Part Instance Name	Node Label	X	Y	Z	Section Name	Material Name	Section Point	S-Tresca
D:/Private/VS/ODB for radial tear paper/Mild/DirectPostRadialTearRightLatM.odb	Step-1	Increment 21: Step Time = 1.000	Direct posterior radial tear-1	1108002	-4.04467	3.85068	-38.5612	NA	NA		256.045E-03
D:/Private/VS/ODB for radial tear paper/Mild/DirectPostRadialTearRightLatM.odb	Step-1	Increment 21: Step Time = 1.000	Direct posterior radial tear-1	1108009	-4.13376	3.44677	-38.8603	NA	NA		244.532E-03
D:/Private/VS/ODB for radial tear paper/Mild/DirectPostRadialTearRightLatM.odb	Step-1	Increment 21: Step Time = 1.000	Direct posterior radial tear-1	1108016	-4.13767	3.04553	-39.1539	NA	NA		211.899E-03
D:/Private/VS/ODB for radial tear paper/Mild/DirectPostRadialTearRightLatM.odb	Step-1	Increment 21: Step Time = 1.000	Direct posterior radial tear-1	1108023	-4.14661	1.79110	-39.9605	NA	NA		231.673E-03
D:/Private/VS/ODB for radial tear paper/Mild/DirectPostRadialTearRightLatM.odb	Step-1	Increment 21: Step Time = 1.000	Direct posterior radial tear-1	1108033	-4.06548	1.37470	-40.2251	NA	NA		350.420E-03
D:/Private/VS/ODB for radial tear paper/Mild/DirectPostRadialTearRightLatM.odb	Step-1	Increment 21: Step Time = 1.000	Direct posterior radial tear-1	1108047	-4.14099	2.62610	-39.4298	NA	NA		174.240E-03
D:/Private/VS/ODB for radial tear paper/Mild/DirectPostRadialTearRightLatM.odb	Step-1	Increment 21: Step Time = 1.000	Direct posterior radial tear-1	1108048	-4.14404	2.20951	-39.6981	NA	NA		173.418E-03
D:/Private/VS/ODB for radial tear paper/Mild/DirectPostRadialTearRightLatM.odb	Step-1	Increment 21: Step Time = 1.000	Direct posterior radial tear-1	1108153	-3.96888	3.44989	-38.8629	NA	NA		176.925E-03
D:/Private/VS/ODB for radial tear paper/Mild/DirectPostRadialTearRightLatM.odb	Step-1	Increment 21: Step Time = 1.000	Direct posterior radial tear-1	1108160	-3.97279	3.04864	-39.1565	NA	NA		136.243E-03
D:/Private/VS/ODB for radial tear paper/Mild/DirectPostRadialTearRightLatM.odb	Step-1	Increment 21: Step Time = 1.000	Direct posterior radial tear-1	1108167	-3.98173	1.79422	-39.9630	NA	NA		344.056E-03
D:/Private/VS/ODB for radial tear paper/Mild/DirectPostRadialTearRightLatM.odb	Step-1	Increment 21: Step Time = 1.000	Direct posterior radial tear-1	1108234	-3.97611	2.62922	-39.4323	NA	NA		185.463E-03
D:/Private/VS/ODB for radial tear paper/Mild/DirectPostRadialTearRightLatM.odb	Step-1	Increment 21: Step Time = 1.000	Direct posterior radial tear-1	1108235	-3.97916	2.21263	-39.7007	NA	NA		245.065E-03
ODB Name	Step	Frame	Part Instance Name	Node Label	X	Y	Z	Section Name	Material Name	Section Point	S-Tresca
D:/Private/VS/ODB for radial tear paper/Mild/RadialLeftposteriortear2ExtM.odb	Step-1	Increment 22: Step Time = 1.000	Leftposterior tear2-1	1045462	6.15051	2.32661	-39.7661	NA	NA		525.427E-03
D:/Private/VS/ODB for radial tear paper/Mild/RadialLeftposteriortear2ExtM.odb	Step-1	Increment 22: Step Time = 1.000	Leftposterior tear2-1	1045488	6.55757	2.74348	-39.4560	NA	NA		688.827E-03
D:/Private/VS/ODB for radial tear paper/Mild/RadialLeftposteriortear2ExtM.odb	Step-1	Increment 22: Step Time = 1.000	Leftposterior tear2-1	1045489	7.02352	3.11534	-39.1646	NA	NA		590.879E-03
D:/Private/VS/ODB for radial tear paper/Mild/RadialLeftposteriortear2ExtM.odb	Step-1	Increment 22: Step Time = 1.000	Leftposterior tear2-1	1045524	7.49498	3.49137	-38.8572	NA	NA		631.244E-03
D:/Private/VS/ODB for radial tear paper/Mild/RadialLeftposteriortear2ExtM.odb	Step-1	Increment 22: Step Time = 1.000	Leftposterior tear2-1	1045570	7.96451	3.88045	-38.5400	NA	NA		637.873E-03
D:/Private/VS/ODB for radial tear paper/Mild/RadialLeftposteriortear2ExtM.odb	Step-1	Increment 22: Step Time = 1.000	Leftposterior tear2-1	1045605	8.43313	4.25976	-38.2468	NA	NA		634.696E-03
D:/Private/VS/ODB for radial tear paper/Mild/RadialLeftposteriortear2ExtM.odb	Step-1	Increment 22: Step Time = 1.000	Leftposterior tear2-1	1045636	8.97239	4.64578	-38.0056	NA	NA		653.127E-03
D:/Private/VS/ODB for radial tear paper/Mild/RadialLeftposteriortear2ExtM.odb	Step-1	Increment 22: Step Time = 1.000	Leftposterior tear2-1	1047229	6.67118	2.66964	-39.5067	NA	NA		568.539E-03
D:/Private/VS/ODB for radial tear paper/Mild/RadialLeftposteriortear2ExtM.odb	Step-1	Increment 22: Step Time = 1.000	Leftposterior tear2-1	1047230	7.13712	3.04150	-39.2153	NA	NA		497.603E-03
D:/Private/VS/ODB for radial tear paper/Mild/RadialLeftposteriortear2ExtM.odb	Step-1	Increment 22: Step Time = 1.000	Leftposterior tear2-1	1047240	7.60859	3.41752	-38.9078	NA	NA		580.930E-03
D:/Private/VS/ODB for radial tear paper/Mild/RadialLeftposteriortear2ExtM.odb	Step-1	Increment 22: Step Time = 1.000	Leftposterior tear2-1	1047247	8.07811	3.80661	-38.5907	NA	NA		655.045E-03
D:/Private/VS/ODB for radial tear paper/Mild/RadialLeftposteriortear2ExtM.odb	Step-1	Increment 22: Step Time = 1.000	Leftposterior tear2-1	1047254	8.54674	4.18592	-38.2975	NA	NA		729.563E-03
ODB Name	Step	Frame	Part Instance Name	Node Label	X	Y	Z	Section Name	Material Name	Section Point	S-Tresca
D:/Private/VS/ODB for radial tear paper/Mild/RadialLeftposteriortear2FlexM.odb	Step-1	Increment 24: Step Time = 1.000	Leftposterior tear2-1	1045462	6.15051	2.32661	-39.7661	NA	NA		1.12105
D:/Private/VS/ODB for radial tear paper/Mild/RadialLeftposteriortear2FlexM.odb	Step-1	Increment 24: Step Time = 1.000	Leftposterior tear2-1	1045488	6.55757	2.74348	-39.4560	NA	NA		654.915E-03
D:/Private/VS/ODB for radial tear paper/Mild/RadialLeftposteriortear2FlexM.odb	Step-1	Increment 24: Step Time = 1.000	Leftposterior tear2-1	1045489	7.02352	3.11534	-39.1646	NA	NA		553.196E-03
D:/Private/VS/ODB for radial tear paper/Mild/RadialLeftposteriortear2FlexM.odb	Step-1	Increment 24: Step Time = 1.000	Leftposterior tear2-1	1045524	7.49498	3.49137	-38.8572	NA	NA		549.192E-03
D:/Private/VS/ODB for radial tear paper/Mild/RadialLeftposteriortear2FlexM.odb	Step-1	Increment 24: Step Time = 1.000	Leftposterior tear2-1	1045570	7.96451	3.88045	-38.5400	NA	NA		579.420E-03
D:/Private/VS/ODB for radial tear paper/Mild/RadialLeftposteriortear2FlexM.odb	Step-1	Increment 24: Step Time = 1.000	Leftposterior tear2-1	1045605	8.43313	4.25976	-38.2468	NA	NA		710.397E-03
D:/Private/VS/ODB for radial tear paper/Mild/RadialLeftposteriortear2FlexM.odb	Step-1	Increment 24: Step Time = 1.000	Leftposterior tear2-1	1045636	8.97239	4.64578	-38.0056	NA	NA		1.21089
D:/Private/VS/ODB for radial tear paper/Mild/RadialLeftposteriortear2FlexM.odb	Step-1	Increment 24: Step Time = 1.000	Leftposterior tear2-1	1047229	6.67118	2.66964	-39.5067	NA	NA		561.679E-03
D:/Private/VS/ODB for radial tear paper/Mild/RadialLeftposteriortear2FlexM.odb	Step-1	Increment 24: Step Time = 1.000	Leftposterior tear2-1	1047230	7.13712	3.04150	-39.2153	NA	NA		501.397E-03
D:/Private/VS/ODB for radial tear paper/Mild/RadialLeftposteriortear2FlexM.odb	Step-1	Increment 24: Step Time = 1.000	Leftposterior tear2-1	1047240	7.60859	3.41752	-38.9078	NA	NA		586.367E-03
D:/Private/VS/ODB for radial tear paper/Mild/RadialLeftposteriortear2FlexM.odb	Step-1	Increment 24: Step Time = 1.000	Leftposterior tear2-1	1047247	8.07811	3.80661	-38.5907	NA	NA		697.061E-03
D:/Private/VS/ODB for radial tear paper/Mild/RadialLeftposteriortear2FlexM.odb	Step-1	Increment 24: Step Time = 1.000	Leftposterior tear2-1	1047254	8.54674	4.18592	-38.2975	NA	NA		811.213E-03
ODB Name	Step	Frame	Part Instance Name	Node Label	X	Y	Z	Section Name	Material Name	Section Point	S-Tresca
D:/Private/VS/ODB for radial tear paper/Mild/RadialLeftposteriortear2LeftLatM.odb	Step-1	Increment 19: Step Time = 1.000	Leftposterior tear2-1	1045462	6.15051	2.32661	-39.7661	NA	NA		696.378E-03
D:/Private/VS/ODB for radial tear paper/Mild/RadialLeftposteriortear2LeftLatM.odb	Step-1	Increment 19: Step Time = 1.000	Leftposterior tear2-1	1045488	6.55757	2.74348	-39.4560	NA	NA		980.055E-03
D:/Private/VS/ODB for radial tear paper/Mild/RadialLeftposteriortear2LeftLatM.odb	Step-1	Increment 19: Step Time = 1.000	Leftposterior tear2-1	1045489	7.02352	3.11534	-39.1646	NA	NA		734.427E-03
D:/Private/VS/ODB for radial tear paper/Mild/RadialLeftposteriortear2LeftLatM.odb	Step-1	Increment 19: Step Time = 1.000	Leftposterior tear2-1	1045524	7.49498	3.49137	-38.8572	NA	NA		804.717E-03
D:/Private/VS/ODB for radial tear paper/Mild/RadialLeftposteriortear2LeftLatM.odb	Step-1	Increment 19: Step Time = 1.000	Leftposterior tear2-1	1045570	7.96451	3.88045	-38.5400	NA	NA		781.982E-03
D:/Private/VS/ODB for radial tear paper/Mild/RadialLeftposteriortear2LeftLatM.odb	Step-1	Increment 19: Step Time = 1.000	Leftposterior tear2-1	1045605	8.43313	4.25976	-38.2468	NA	NA		697.267E-03
D:/Private/VS/ODB for radial tear paper/Mild/RadialLeftposteriortear2LeftLatM.odb	Step-1	Increment 19: Step Time = 1.000	Leftposterior tear2-1	1045636	8.97239	4.64578	-38.0056	NA	NA		1.21074
D:/Private/VS/ODB for radial tear paper/Mild/RadialLeftposteriortear2LeftLatM.odb	Step-1	Increment 19: Step Time = 1.000	Leftposterior tear2-1	1047229	6.67118	2.66964	-39.5067	NA	NA		637.715E-03
D:/Private/VS/ODB for radial tear paper/Mild/RadialLeftposteriortear2LeftLatM.odb	Step-1	Increment 19: Step Time = 1.000	Leftposterior tear2-1	1047230	7.13712	3.04150	-39.2153	NA	NA		536.163E-03
D:/Private/VS/ODB for radial tear paper/Mild/RadialLeftposteriortear2LeftLatM.odb	Step-1	Increment 19: Step Time = 1.000	Leftposterior tear2-1	1047240	7.60859	3.41752	-38.9078	NA	NA		666.220E-03
D:/Private/VS/ODB for radial tear paper/Mild/RadialLeftposteriortear2LeftLatM.odb	Step-1	Increment 19: Step Time = 1.000	Leftposterior tear2-1	1047247	8.07811	3.80661	-38.5907	NA	NA		742.318E-03
D:/Private/VS/ODB for radial tear paper/Mild/RadialLeftposteriortear2LeftLatM.odb	Step-1	Increment 19: Step Time = 1.000	Leftposterior tear2-1	1047254	8.54674	4.18592	-38.2975	NA	NA		1.11711
ODB Name	Step	Frame	Part Instance Name	Node Label	X	Y	Z	Section Name	Material Name	Section Point	S-Tresca
D:/Private/VS/ODB for radial tear paper/Mild/RadialLeftposteriortear2RightLatM.odb	Step-1	Increment 20: Step Time = 1.000	Leftposterior tear2-1	1045462	6.15051	2.32661	-39.7661	NA	NA		1.45807
D:/Private/VS/ODB for radial tear paper/Mild/RadialLeftposteriortear2RightLatM.odb	Step-1	Increment 20: Step Time = 1.000	Leftposterior tear2-1	1045488	6.55757	2.74348	-39.4560	NA	NA		850.132E-03
D:/Private/VS/ODB for radial tear paper/Mild/RadialLeftposteriortear2RightLatM.odb	Step-1	Increment 20: Step Time = 1.000	Leftposterior tear2-1	1045489	7.02352	3.11534	-39.1646	NA	NA		740.855E-03
D:/Private/VS/ODB for radial tear paper/Mild/RadialLeftposteriortear2RightLatM.odb	Step-1	Increment 20: Step Time = 1.000	Leftposterior tear2-1	1045524	7.49498	3.49137	-38.8572	NA	NA		830.740E-03
D:/Private/VS/ODB for radial tear paper/Mild/RadialLeftposteriortear2RightLatM.odb	Step-1	Increment 20: Step Time = 1.000	Leftposterior tear2-1	1045570	7.96451	3.88045	-38.5400	NA	NA		857.731E-03
D:/Private/VS/ODB for radial tear paper/Mild/RadialLeftposteriortear2RightLatM.odb	Step-1	Increment 20: Step Time = 1.000	Leftposterior tear2-1	1045605	8.43313	4.25976	-38.2468	NA	NA		1.01255
D:/Private/VS/ODB for radial tear paper/Mild/RadialLeftposteriortear2RightLatM.odb	Step-1	Increment 20: Step Time = 1.000	Leftposterior tear2-1	1045636	8.97239	4.64578	-38.0056	NA	NA		877.694E-03
D:/Private/VS/ODB for radial tear paper/Mild/RadialLeftposteriortear2RightLatM.odb	Step-1	Increment 20: Step Time = 1.000	Leftposterior tear2-1	1047229	6.67118	2.66964	-39.5067	NA	NA		881.747E-03
D:/Private/VS/ODB for radial tear paper/Mild/RadialLeftposteriortear2RightLatM.odb	Step-1	Increment 20: Step Time = 1.000	Leftposterior tear2-1	1047230	7.13712	3.04150	-39.2153	NA	NA		706.918E-03
D:/Private/VS/ODB for radial tear paper/Mild/RadialLeftposteriortear2RightLatM.odb	Step-1	Increment 20: Step Time = 1.000	Leftposterior tear2-1	1047240	7.60859	3.41752	-38.9078	NA	NA		745.693E-03
D:/Private/VS/ODB for radial tear paper/Mild/RadialLeftposteriortear2RightLatM.odb	Step-1	Increment 20: Step Time = 1.000	Leftposterior tear2-1	1047247	8.07811	3.80661	-38.5907	NA	NA		789.261E-03
D:/Private/VS/ODB for radial tear paper/Mild/RadialLeftposteriortear2RightLatM.odb	Step-1	Increment 20: Step Time = 1.000	Leftposterior tear2-1	1047254	8.54674	4.18592	-38.2975	NA	NA		904.818E-03
ODB Name	Step	Frame	Part Instance Name	Node Label	X	Y	Z	Section Name	Material Name	Section Point	S-Tresca
D:/Private/VS/ODB for radial tear paper/Mild/RadialLeftposteriortear4ExtM.odb	Step-1	Increment 22: Step Time = 1.000	Leftposterior tear4-1	1053303	8.67626	1.54477	-40.2362	NA	NA		474.190E-03
D:/Private/VS/ODB for radial tear paper/Mild/RadialLeftposteriortear4ExtM.odb	Step-1	Increment 22: Step Time = 1.000	Leftposterior tear4-1	1053356	9.22402	1.93036	-39.9783	NA	NA		587.685E-03
D:/Private/VS/ODB for radial tear paper/Mild/RadialLeftposteriortear4ExtM.odb	Step-1	Increment 22: Step Time = 1.000	Leftposterior tear4-1	1053377	9.90529	2.23029	-39.7727	NA	NA		448.343E-03
D:/Private/VS/ODB for radial tear paper/Mild/RadialLeftposteriortear4ExtM.odb	Step-1	Increment 22: Step Time = 1.000	Leftposterior tear4-1	1053391	10.6102	2.54977	-39.5457	NA	NA		478.750E-03
D:/Private/VS/ODB for radial tear paper/Mild/RadialLeftposteriortear4ExtM.odb	Step-1	Increment 22: Step Time = 1.000	Leftposterior tear4-1	1053398	11.3486	2.92556	-39.3022	NA	NA		523.727E-03
D:/Private/VS/ODB for radial tear paper/Mild/RadialLeftposteriortear4ExtM.odb	Step-1	Increment 22: Step Time = 1.000	Leftposterior tear4-1	1053408	12.9234	3.70380	-39.0944	NA	NA		571.068E-03
D:/Private/VS/ODB for radial tear paper/Mild/RadialLeftposteriortear4ExtM.odb	Step-1	Increment 22: Step Time = 1.000	Leftposterior tear4-1	1053419	12.1311	3.40228	-39.1056	NA	NA		553.894E-03
D:/Private/VS/ODB for radial tear paper/Mild/RadialLeftposteriortear4ExtM.odb	Step-1	Increment 22: Step Time = 1.000	Leftposterior tear4-1	1055488	9.39635	1.81835	-40.0551	NA	NA		462.761E-03
D:/Private/VS/ODB for radial tear paper/Mild/RadialLeftposteriortear4ExtM.odb	Step-1	Increment 22: Step Time = 1.000	Leftposterior tear4-1	1055495	10.0776	2.11828	-39.8495	NA	NA		454.540E-03
D:/Private/VS/ODB for radial tear paper/Mild/RadialLeftposteriortear4ExtM.odb	Step-1	Increment 22: Step Time = 1.000	Leftposterior tear4-1	1055502	10.7825	2.43776	-39.6225	NA	NA		570.448E-03
D:/Private/VS/ODB for radial tear paper/Mild/RadialLeftposteriortear4ExtM.odb	Step-1	Increment 22: Step Time = 1.000	Leftposterior tear4-1	1055509	11.5209	2.81355	-39.3790	NA	NA		716.562E-03
D:/Private/VS/ODB for radial tear paper/Mild/RadialLeftposteriortear4ExtM.odb	Step-1	Increment 22: Step Time = 1.000	Leftposterior tear4-1	1055530	12.3034	3.29026	-39.1824	NA	NA		533.380E-03
ODB Name	Step	Frame	Part Instance Name	Node Label	X	Y	Z	Section Name	Material Name	Section Point	S-Tresca
D:/Private/VS/ODB for radial tear paper/Mild/RadialLeftposteriortear4FlexM.odb	Step-1	Increment 22: Step Time = 1.000	Leftposterior tear4-1	1053303	8.67626	1.54477	-40.2362	NA	NA		720.742E-03
D:/Private/VS/ODB for radial tear paper/Mild/RadialLeftposteriortear4FlexM.odb	Step-1	Increment 22: Step Time = 1.000	Leftposterior tear4-1	1053356	9.22402	1.93036	-39.9783	NA	NA		510.392E-03
D:/Private/VS/ODB for radial tear paper/Mild/RadialLeftposteriortear4FlexM.odb	Step-1	Increment 22: Step Time = 1.000	Leftposterior tear4-1	1053377	9.90529	2.23029	-39.7727	NA	NA		463.137E-03
D:/Private/VS/ODB for radial tear paper/Mild/RadialLeftposteriortear4FlexM.odb	Step-1	Increment 22: Step Time = 1.000	Leftposterior tear4-1	1053391	10.6102	2.54977	-39.5457	NA	NA		464.499E-03
D:/Private/VS/ODB for radial tear paper/Mild/RadialLeftposteriortear4FlexM.odb	Step-1	Increment 22: Step Time = 1.000	Leftposterior tear4-1	1053398	11.3486	2.92556	-39.3022	NA	NA		466.267E-03
D:/Private/VS/ODB for radial tear paper/Mild/RadialLeftposteriortear4FlexM.odb	Step-1	Increment 22: Step Time = 1.000	Leftposterior tear4-1	1053408	12.9234	3.70380	-39.0944	NA	NA		536.596E-03
D:/Private/VS/ODB for radial tear paper/Mild/RadialLeftposteriortear4FlexM.odb	Step-1	Increment 22: Step Time = 1.000	Leftposterior tear4-1	1053419	12.1311	3.40228	-39.1056	NA	NA		518.652E-03
D:/Private/VS/ODB for radial tear paper/Mild/RadialLeftposteriortear4FlexM.odb	Step-1	Increment 22: Step Time = 1.000	Leftposterior tear4-1	1055488	9.39635	1.81835	-40.0551	NA	NA		525.436E-03
D:/Private/VS/ODB for radial tear paper/Mild/RadialLeftposteriortear4FlexM.odb	Step-1	Increment 22: Step Time = 1.000	Leftposterior tear4-1	1055495	10.0776	2.11828	-39.8495	NA	NA		399.281E-03
D:/Private/VS/ODB for radial tear paper/Mild/RadialLeftposteriortear4FlexM.odb	Step-1	Increment 22: Step Time = 1.000	Leftposterior tear4-1	1055502	10.7825	2.43776	-39.6225	NA	NA		426.437E-03
D:/Private/VS/ODB for radial tear paper/Mild/RadialLeftposteriortear4FlexM.odb	Step-1	Increment 22: Step Time = 1.000	Leftposterior tear4-1	1055509	11.5209	2.81355	-39.3790	NA	NA		553.246E-03
D:/Private/VS/ODB for radial tear paper/Mild/RadialLeftposteriortear4FlexM.odb	Step-1	Increment 22: Step Time = 1.000	Leftposterior tear4-1	1055530	12.3034	3.29026	-39.1824	NA	NA		530.266E-03
ODB Name	Step	Frame	Part Instance Name	Node Label	X	Y	Z	Section Name	Material Name	Section Point	S-Tresca
D:/Private/VS/ODB for radial tear paper/Mild/RadialLeftposteriortear4LeftLatM.odb	Step-1	Increment 19: Step Time = 1.000	Leftposterior tear4-1	1053303	8.67626	1.54477	-40.2362	NA	NA		1.15925
D:/Private/VS/ODB for radial tear paper/Mild/RadialLeftposteriortear4LeftLatM.odb	Step-1	Increment 19: Step Time = 1.000	Leftposterior tear4-1	1053356	9.22402	1.93036	-39.9783	NA	NA		1.59526
D:/Private/VS/ODB for radial tear paper/Mild/RadialLeftposteriortear4LeftLatM.odb	Step-1	Increment 19: Step Time = 1.000	Leftposterior tear4-1	1053377	9.90529	2.23029	-39.7727	NA	NA		880.592E-03
D:/Private/VS/ODB for radial tear paper/Mild/RadialLeftposteriortear4LeftLatM.odb	Step-1	Increment 19: Step Time = 1.000	Leftposterior tear4-1	1053391	10.6102	2.54977	-39.5457	NA	NA		904.408E-03
D:/Private/VS/ODB for radial tear paper/Mild/RadialLeftposteriortear4LeftLatM.odb	Step-1	Increment 19: Step Time = 1.000	Leftposterior tear4-1	1053398	11.3486	2.92556	-39.3022	NA	NA		910.567E-03
D:/Private/VS/ODB for radial tear paper/Mild/RadialLeftposteriortear4LeftLatM.odb	Step-1	Increment 19: Step Time = 1.000	Leftposterior tear4-1	1053408	12.9234	3.70380	-39.0944	NA	NA		2.01096
D:/Private/VS/ODB for radial tear paper/Mild/RadialLeftposteriortear4LeftLatM.odb	Step-1	Increment 19: Step Time = 1.000	Leftposterior tear4-1	1053419	12.1311	3.40228	-39.1056	NA	NA		850.255E-03
D:/Private/VS/ODB for radial tear paper/Mild/RadialLeftposteriortear4LeftLatM.odb	Step-1	Increment 19: Step Time = 1.000	Leftposterior tear4-1	1055488	9.39635	1.81835	-40.0551	NA	NA		977.334E-03
D:/Private/VS/ODB for radial tear paper/Mild/RadialLeftposteriortear4LeftLatM.odb	Step-1	Increment 19: Step Time = 1.000	Leftposterior tear4-1	1055495	10.0776	2.11828	-39.8495	NA	NA		1.14726
D:/Private/VS/ODB for radial tear paper/Mild/RadialLeftposteriortear4LeftLatM.odb	Step-1	Increment 19: Step Time = 1.000	Leftposterior tear4-1	1055502	10.7825	2.43776	-39.6225	NA	NA		1.53339
D:/Private/VS/ODB for radial tear paper/Mild/RadialLeftposteriortear4LeftLatM.odb	Step-1	Increment 19: Step Time = 1.000	Leftposterior tear4-1	1055509	11.5209	2.81355	-39.3790	NA	NA		2.27009
D:/Private/VS/ODB for radial tear paper/Mild/RadialLeftposteriortear4LeftLatM.odb	Step-1	Increment 19: Step Time = 1.000	Leftposterior tear4-1	1055530	12.3034	3.29026	-39.1824	NA	NA		1.72789
ODB Name	Step	Frame	Part Instance Name	Node Label	X	Y	Z	Section Name	Material Name	Section Point	S-Tresca
D:/Private/VS/ODB for radial tear paper/Mild/RadialLeftposteriortear4RightLatM.odb	Step-1	Increment 20: Step Time = 1.000	Leftposterior tear4-1	1053303	8.67626	1.54477	-40.2362	NA	NA		1.01691
D:/Private/VS/ODB for radial tear paper/Mild/RadialLeftposteriortear4RightLatM.odb	Step-1	Increment 20: Step Time = 1.000	Leftposterior tear4-1	1053356	9.22402	1.93036	-39.9783	NA	NA		1.00501
D:/Private/VS/ODB for radial tear paper/Mild/RadialLeftposteriortear4RightLatM.odb	Step-1	Increment 20: Step Time = 1.000	Leftposterior tear4-1	1053377	9.90529	2.23029	-39.7727	NA	NA		932.338E-03
D:/Private/VS/ODB for radial tear paper/Mild/RadialLeftposteriortear4RightLatM.odb	Step-1	Increment 20: Step Time = 1.000	Leftposterior tear4-1	1053391	10.6102	2.54977	-39.5457	NA	NA		950.364E-03
D:/Private/VS/ODB for radial tear paper/Mild/RadialLeftposteriortear4RightLatM.odb	Step-1	Increment 20: Step Time = 1.000	Leftposterior tear4-1	1053398	11.3486	2.92556	-39.3022	NA	NA		985.177E-03
D:/Private/VS/ODB for radial tear paper/Mild/RadialLeftposteriortear4RightLatM.odb	Step-1	Increment 20: Step Time = 1.000	Leftposterior tear4-1	1053408	12.9234	3.70380	-39.0944	NA	NA		815.248E-03
D:/Private/VS/ODB for radial tear paper/Mild/RadialLeftposteriortear4RightLatM.odb	Step-1	Increment 20: Step Time = 1.000	Leftposterior tear4-1	1053419	12.1311	3.40228	-39.1056	NA	NA		1.02869
D:/Private/VS/ODB for radial tear paper/Mild/RadialLeftposteriortear4RightLatM.odb	Step-1	Increment 20: Step Time = 1.000	Leftposterior tear4-1	1055488	9.39635	1.81835	-40.0551	NA	NA		1.18759
D:/Private/VS/ODB for radial tear paper/Mild/RadialLeftposteriortear4RightLatM.odb	Step-1	Increment 20: Step Time = 1.000	Leftposterior tear4-1	1055495	10.0776	2.11828	-39.8495	NA	NA		840.367E-03
D:/Private/VS/ODB for radial tear paper/Mild/RadialLeftposteriortear4RightLatM.odb	Step-1	Increment 20: Step Time = 1.000	Leftposterior tear4-1	1055502	10.7825	2.43776	-39.6225	NA	NA		847.446E-03
D:/Private/VS/ODB for radial tear paper/Mild/RadialLeftposteriortear4RightLatM.odb	Step-1	Increment 20: Step Time = 1.000	Leftposterior tear4-1	1055509	11.5209	2.81355	-39.3790	NA	NA		918.629E-03
D:/Private/VS/ODB for radial tear paper/Mild/RadialLeftposteriortear4RightLatM.odb	Step-1	Increment 20: Step Time = 1.000	Leftposterior tear4-1	1055530	12.3034	3.29026	-39.1824	NA	NA		980.451E-03
